# Supplementary material for: Genomic and epidemiologic characteristics of SARS-CoV-2 persistent infections in California, January 2021 - July 2023
Source: PLoS Pathog. 2025 Nov 10;21(11):e1013365. doi: 10.1371/journal.ppat.1013365 (PMC12614806; doi:10.1371/journal.ppat.1013365)
Supplement: S1 Table — This includes Sample IDs, Case IDs, GISAID accessions, and other relevant information. Each Case ID is one persistent infection. (XLSX) [file ppat.1013365.s003.xlsx]

## Sheet: persistent_infection_supp_table
Sample ID	Case ID	Collection Date	Genbank Accession	Gisaid Accession	SRA Accession	Sequencing Lab	Sequencing Instrument Model	Library Layout	Primer	Optional Args
2000024802	1	2021-01-12	Rejected	EPI_ISL_12002569	SRR18738011	Lets Get Checked	Illumina NovaSeq 6000	paired	ARTIC v3
2000035021	1	2021-02-03	Rejected	EPI_ISL_1477323	SRR14199479	Chan Zuckerberg Biohub	Illumina NextSeq 2000	paired	ARTIC v3
2000033982	2	2021-01-28	PP868409.1	EPI_ISL_2796999	SRR29285459	UCSF Center for Advanced Technology	Illumina MiSeq	paired	modified ARTIC v3-275bp
2000039848	2	2021-02-18	PP421051.1	EPI_ISL_18947777	SRR28199691	Chiu Laboratory	Illumina NextSeq 500	paired	ARTIC v3
2000036042	3	2021-02-02	PP868410.1	EPI_ISL_2783155	SRR29285458	UCSF Center for Advanced Technology	Illumina MiSeq	paired	modified ARTIC v3-275bp
3000030529	3	2021-02-24	PP868413.1	EPI_ISL_7708924	SRR29285989	Valencia Branch Laboratory	Illumina NovaSeq 6000	paired	ARTIC v3	trim_min_length = 50
3000010632	4	2021-02-07	PP868407.1	EPI_ISL_2882603	SRR29285434	Valencia Branch Laboratory	Illumina NovaSeq 6000	single	ARTIC v3	trim_min_length = 50
3000021909	4	2021-02-28	OM254265.1	EPI_ISL_8506173	SRR17493563	Valencia Branch Laboratory	Illumina NovaSeq 6000	single	ARTIC v3	trim_min_length = 50
3000017404	5	2021-02-19	OM250528.1	EPI_ISL_8612845	SRR17571160	Valencia Branch Laboratory	Illumina NovaSeq 6000	single	ARTIC v3	trim_min_length = 50
3000034986	5	2021-03-12	Rejected	EPI_ISL_2892377	SRR30098060	Valencia Branch Laboratory	Illumina NovaSeq 6000	single	ARTIC v3	trim_min_length = 50
3000028067	6	2021-03-02	PP868408.1	EPI_ISL_2890835	SRR29285435	Valencia Branch Laboratory	Illumina NovaSeq 6000	single	ARTIC v3	trim_min_length = 50
3000037908	6	2021-03-23	PP421054.1	EPI_ISL_18947780	SRR28199688	Valencia Branch Laboratory	Illumina NovaSeq 6000	paired	ARTIC v3	trim_min_length = 50
3000000700	7	2021-02-01	Rejected	EPI_ISL_12978460	SRR19439213	Valencia Branch Laboratory	Illumina NovaSeq 6000	single	ARTIC v3	trim_min_length = 50
3000040137	7	2021-03-05	OM253360.1	EPI_ISL_8635094	SRR17573631	Valencia Branch Laboratory	Illumina NovaSeq 6000	single	ARTIC v3	trim_min_length = 50
2000048234	8	2021-05-17	PP421053.1	EPI_ISL_18947779	SRR28199689	UCSD EXCITE Lab	NextSeq 550	paired	SWIFT v2
3000035996	8	2021-05-28	OM245083.1	EPI_ISL_8504332	SRR17490746	Valencia Branch Laboratory	Illumina NovaSeq 6000	paired	ARTIC v3	trim_min_length = 50
3000055283	8	2021-06-09	ON776095.1	EPI_ISL_12975291	SRR19435543	Valencia Branch Laboratory	Illumina NovaSeq 6000	paired	ARTIC v3	trim_min_length = 50
3000053425	9	2021-06-16	OM433235.1	EPI_ISL_8750605	SRR17626149	Valencia Branch Laboratory	Illumina NovaSeq 6000	paired	ARTIC v3	trim_min_length = 50
3000117982	9	2021-07-07	Rejected	EPI_ISL_8397435	SRR17450732	Valencia Branch Laboratory	Illumina NovaSeq 6000	paired	ARTIC v3	trim_min_length = 50
3000119733	10	2021-07-13	OM153556.1	EPI_ISL_8399591	SRR17444880	Valencia Branch Laboratory	Illumina NovaSeq 6000	paired	ARTIC v3	trim_min_length = 50
3000140510	10	2021-08-04	OK471393.1	EPI_ISL_5106005	SRR16257299	Valencia Branch Laboratory	Illumina NovaSeq 6000	single	ARTIC v3	trim_min_length = 50
500001986	11	2021-07-12	OK243120.1	EPI_ISL_3723109	SRR15954995	UCI Genome Sciences Center/GHTF	Illumina NextSeq 500	paired	ARTIC v3
LC0390355	11	2021-11-15	OL736199.1	EPI_ISL_7247819	SRR20604788	Laboratory Corporation of America	PacBio Sequel II	paired	Midnight
CASC255323	12	2021-08-02	PP866785.1	EPI_ISL_4447316	SRR29280395	Santa Clara County Public Health Laboratory	Illumina MiSeq	paired	ARTIC v3
CASC258492	12	2021-08-31	PP866786.1	EPI_ISL_4418181	SRR29280394	Santa Clara County Public Health Laboratory	Illumina MiSeq	paired	ARTIC v3
6000004366	13	2021-08-14	Rejected	EPI_ISL_18947712	SRR28197871	CDPH VRDL	Clear Labs MinION	single	Midnight
6000005818	13	2021-09-04	Rejected	EPI_ISL_18947714	SRR28197869	CDPH VRDL	Clear Labs MinION	single	Midnight
3000187900	14	2021-08-27	OK555964.1	EPI_ISL_5321706	SRR16469935	Valencia Branch Laboratory	Illumina NovaSeq 6000	paired	ARTIC v3	trim_min_length = 50
3000274163	14	2021-11-18	Rejected	EPI_ISL_7859265	SRR17366046	Valencia Branch Laboratory	Illumina NovaSeq 6000	paired	ARTIC v3	trim_min_length = 50
6000003101	15	2021-08-31	Rejected	EPI_ISL_11302038	SRR18438358	CDPH VRDL	Clear Labs MinION	single	Midnight
500021875	15	2021-09-28	OL553566.1	EPI_ISL_6259897	SRR16934017	UCLA Technology Center for Genomics & Bioinformatics	Illumina MiSeq	paired	ARTIC v3
FG-106894	16	2021-08-31	OK103096.1	EPI_ISL_4167474	SRR15839308	Fulgent Genetics	Illumina NovaSeq 6000	paired	ARTIC v3
ASC210090825	16	2021-09-22	OK604650.1	EPI_ISL_5520937	SRR16499943	Aegis Sciences Corporation	Illumina NovaSeq 6000	paired	ARTIC v3
6000002412	17	2021-09-06	Rejected	EPI_ISL_9756334	SRR17975034	CDPH VRDL	Illumina MiSeq	paired	modified ARTIC v3-400bp
ASC210462914	17	2021-10-13	OL427608.1	EPI_ISL_6163665	SRR16837221	Aegis Sciences Corporation	Illumina NovaSeq 6000	paired	ARTIC v3
FG-126759	18	2021-09-14	OK306572.1	EPI_ISL_4534972	SRR16042156	Fulgent Genetics	Illumina NovaSeq 6000	paired	ARTIC v3
FG-144029	18	2021-10-05	OK479604.1	EPI_ISL_5060772	SRR16293958	Fulgent Genetics	Illumina NovaSeq 6000	paired	ARTIC v3
FG-128965	19	2021-09-16	OK328918.1	EPI_ISL_4567629	SRR16084277	Fulgent Genetics	Illumina NovaSeq 6000	paired	ARTIC v3
FG-146377	19	2021-10-07	OK543419.1	EPI_ISL_5319383	SRR16363344	Fulgent Genetics	Illumina NovaSeq 6000	paired	ARTIC v3
3000271068	20	2021-11-12	Rejected	EPI_ISL_7130710	SRR17115702	Valencia Branch Laboratory	Illumina NovaSeq 6000	paired	ARTIC v3	trim_min_length = 50
3000282695	20	2021-12-08	OM136418.1	EPI_ISL_8354214	SRR17427657	Valencia Branch Laboratory	Illumina NovaSeq 6000	paired	ARTIC v3	trim_min_length = 50
3000283172	20	2021-12-10	OM137039.1	EPI_ISL_8362379	SRR17429102	Valencia Branch Laboratory	Illumina NovaSeq 6000	paired	ARTIC v3	trim_min_length = 50
500021178	21	2021-09-24	Rejected	EPI_ISL_6664206	SRR17018467	UCSF Center for Advanced Technology	Illumina MiSeq	paired	modified ARTIC v3-275bp
500027689	21	2021-10-20	Rejected	EPI_ISL_8644779	SRR17592352	UCSF Center for Advanced Technology	Illumina MiSeq	paired	modified ARTIC v3-275bp
500023760	22	2021-10-04	Rejected	EPI_ISL_6947090	SRR17101732	UCLA Technology Center for Genomics & Bioinformatics	Illumina MiSeq	paired	ARTIC v3
3000270125	22	2021-11-09	Rejected	EPI_ISL_6947778	SRR17100650	Valencia Branch Laboratory	Illumina NovaSeq 6000	paired	ARTIC v3	trim_min_length = 50
FG-156957	23	2021-10-19	OL339857.1	EPI_ISL_5889741	SRR16711061	Fulgent Genetics	Illumina NovaSeq 6000	paired	ARTIC v3
FG-162352	23	2021-10-26	OL417612.1	EPI_ISL_6118954	SRR16886726	Fulgent Genetics	Illumina NovaSeq 6000	paired	ARTIC v4
FG-172758	23	2021-11-09	OL710945.1	EPI_ISL_7126155	SRR20225863	Fulgent Genetics	Illumina NovaSeq 6000	paired	ARTIC v4
FG-158042	24	2021-10-25	OL355943.1	EPI_ISL_5979057	SRR16791135	Fulgent Genetics	Illumina NovaSeq 6000	paired	ARTIC v3
FG-168167	24	2021-11-10	OL547159.1	EPI_ISL_6511512	SRR20252506	Fulgent Genetics	Illumina NovaSeq 6000	paired	ARTIC v4
FG-174971	24	2021-11-17	OL666559.1	EPI_ISL_6889426	SRR20242488	Fulgent Genetics	Illumina NovaSeq 6000	paired	ARTIC v4
21WG02906	25	2021-11-04	OM504812.1	EPI_ISL_7775680	SRR17872762	Contra Costa County Public Health Laboratory	Clear Labs MinION	single	ARTIC v3
21WG03022	25	2021-11-26	OM490080.1	EPI_ISL_7775648	SRR17867211	Contra Costa County Public Health Laboratory	Clear Labs MinION	single	ARTIC v3
FG-166696	26	2021-11-08	OL508015.1	EPI_ISL_6417567	SRR20256081	Fulgent Genetics	Illumina NovaSeq 6000	paired	ARTIC v4
3000279628	26	2021-12-02	Rejected	EPI_ISL_18947781	SRR28199687	Valencia Branch Laboratory	Illumina NovaSeq 6000	paired	ARTIC v3	trim_min_length = 50
CAOC1100	27	2021-11-12	OL770210.1	EPI_ISL_7457488	SRR17169270	Orange County Public Health Laboratory	Illumina MiSeq	paired	ARTIC v4
CAOC1304	27	2021-12-05	OM033195.1	EPI_ISL_8130580	SRR17349888	Orange County Public Health Laboratory	Illumina MiSeq	paired	ARTIC v4
QDX31047266	28	2021-11-11	OL681475.1	EPI_ISL_6909098	SRR20564562	Quest Diagnostics Incorperated	Illumina NovaSeq 6000	paired	ARTIC v3
CASC262320	28	2021-12-07	PP866787.1	EPI_ISL_7675289	SRR29280393	Santa Clara County Public Health Laboratory	Illumina MiSeq	paired	ARTIC v3
3000314278	29	2022-02-11	Rejected	EPI_ISL_13821072	SRR18283913	Valencia Branch Laboratory	Illumina NovaSeq 6000	paired	ARTIC v3	trim_min_length = 50
3000320399	29	2022-02-18	Rejected	EPI_ISL_13820896	SRR18380573	Valencia Branch Laboratory	Illumina NovaSeq 6000	paired	ARTIC v3	trim_min_length = 50
3000341951	29	2022-03-04	ON111242.1	EPI_ISL_11357526	SRR18470535	Valencia Branch Laboratory	Illumina NovaSeq 6000	paired	ARTIC v3	trim_min_length = 50
ASC210553265	30	2022-02-11	OM821359.1	EPI_ISL_10373187	SRR20902781	Aegis Sciences Corporation	Illumina NovaSeq 6000	paired	ARTIC v3
ASC210818864	30	2022-02-16	OM861642.1	EPI_ISL_10491670	SRR20858883	Aegis Sciences Corporation	Illumina NovaSeq 6000	paired	ARTIC v3
ASC210756442	30	2022-03-04	Unknown	Not in GISAID	SRR18775147	Aegis Sciences Corporation	Illumina NovaSeq 6000	paired	ARTIC v3
CASC266722	31	2022-02-05	PP866788.1	EPI_ISL_11893843	SRR29280392	Santa Clara County Public Health Laboratory	Illumina MiSeq	paired	ARTIC v4-1
CASC267486	31	2022-03-30	PP866789.1	EPI_ISL_12203493	SRR29280391	Santa Clara County Public Health Laboratory	Illumina MiSeq	paired	ARTIC v4-1
6000011308	32	2022-05-06	Rejected	EPI_ISL_13435924	SRR19805458	CDPH VRDL	Clear Labs GridION	single	Midnight
6000011306	32	2022-05-11	Rejected	EPI_ISL_13435922	SRR19805460	CDPH VRDL	Clear Labs GridION	single	Midnight
500060881	32	2022-06-06	Rejected	EPI_ISL_18948750	SRR28208091	UCLA Technology Center for Genomics & Bioinformatics	Illumina MiSeq	paired	ARTIC v4-1
ASC210035596	33	2021-04-29	OL369683.1	EPI_ISL_2043296	SRR16728362	Aegis Sciences Corporation	Illumina NovaSeq 6000	paired	ARTIC v3
CAOC2842	33	2022-06-03	ON809788.1	EPI_ISL_13412509	SRR19772159	Orange County Public Health Laboratory	Illumina MiSeq	paired	ARTIC v4-1
LC0721311	34	2022-06-15	ON895671.1	EPI_ISL_13583870	SRR20122376	Laboratory Corporation of America	PacBio Sequel II	paired	Midnight
CAOC3683	34	2022-07-31	OP221492.1	EPI_ISL_14464452	SRR21059248	Orange County Public Health Laboratory	Illumina MiSeq	paired	ARTIC v4-1
6000012465	35	2022-06-27	OP346305.1	EPI_ISL_14759565	SRR21376726	CDPH VRDL	Clear Labs GridION	single	Midnight
6000012941	35	2022-07-23	OP555887.1	EPI_ISL_15182853	SRR21754307	CDPH VRDL	Clear Labs GridION	single	Midnight
6000012936	36	2022-07-24	OP555882.1	EPI_ISL_15182848	SRR21754313	CDPH VRDL	Clear Labs GridION	single	Midnight
500074291	36	2022-08-13	Rejected	EPI_ISL_15124402	SRR21718798	UCSF Center for Advanced Technology	Illumina MiSeq	paired	modified ARTIC v3-275bp
500078270	36	2022-09-07	OP768236.1	EPI_ISL_15595939	SRR22119146	UCSC Genomics Institute	Illumina NextSeq 550	paired	ARTIC v4
6000012956	37	2022-08-07	OP555900.1	EPI_ISL_15182866	SRR21754363	CDPH VRDL	Clear Labs GridION	single	Midnight
6000013560	37	2022-10-08	OQ093078.1	EPI_ISL_16208671	SRR22828317	CDPH VRDL	Clear Labs GridION	single	Midnight
500108642	37	2023-03-01	OQ970700.1	EPI_ISL_17643185	SRR26476054	UC Davis Genome Center	Element Biosciences AVITI	paired	SWIFT v2	trimmomatic_args "-phred33"
1002013619	38	2022-06-28	OQ033141.1	EPI_ISL_16118107	SRR22735588	UCSD EXCITE Lab	NextSeq 550	paired	SWIFT v2
FS27888907	38	2022-08-29	OR212450.1	EPI_ISL_15077650	SRR26496264	UC Davis Genome Center	Element Biosciences AVITI	paired	SWIFT v2	trimmomatic_args "-phred33"
FS27887030	39	2022-09-10	OR212300.1	EPI_ISL_15606044	SRR26496853	UC Davis Genome Center	Element Biosciences AVITI	paired	SWIFT v2	trimmomatic_args "-phred33"
FS48080800	39	2022-10-03	OQ156428.1	EPI_ISL_15604226	SRR22951512	UC Davis Genome Center	Element Biosciences AVITI	paired	SWIFT v2	trimmomatic_args "-phred33"
500077204	40	2022-09-10	OP766828.1	EPI_ISL_15595498	SRR22119922	UCSC Genomics Institute	Illumina NextSeq 550	paired	ARTIC v4
6000013342	40	2022-09-22	OP802871.1	EPI_ISL_15728745	SRR22248416	CDPH VRDL	Clear Labs GridION	single	Midnight
6000013573	40	2022-10-24	OQ093091.1	EPI_ISL_16208684	SRR22828303	CDPH VRDL	Clear Labs GridION	single	Midnight
500079445	41	2022-09-20	Rejected	EPI_ISL_15730577	SRR22255465	UCLA Technology Center for Genomics & Bioinformatics	Illumina MiSeq	paired	ARTIC v4
500079458	41	2022-09-26	Rejected	EPI_ISL_15730569	SRR22255456	UCLA Technology Center for Genomics & Bioinformatics	Illumina MiSeq	paired	ARTIC v4
500087417	41	2022-11-10	Rejected	EPI_ISL_18948752	SRR23644727	UCSF Center for Advanced Technology	Illumina MiSeq	paired	modified ARTIC v3-275bp
6000013914	41	2022-11-12	OQ253058.1	EPI_ISL_16517445	SRR23079777	CDPH VRDL	Clear Labs GridION	single	Midnight
500090859	41	2022-12-04	Rejected	EPI_ISL_18948754	SRR23901079	UCSD EXCITE Lab	NextSeq 550	paired	SWIFT v2
6000013619	42	2022-11-04	Rejected	EPI_ISL_18947715	SRR28197868	CDPH VRDL	Clear Labs GridION	single	Midnight
500093195	42	2022-12-05	OQ546680.1	EPI_ISL_17060204	SRR23647219	UCSF Center for Advanced Technology	Illumina MiSeq	paired	modified ARTIC v3-275bp
22-05312	43	2022-11-10	OP940021.1	EPI_ISL_15993586	SRR22508324	Monterey County Public Health Laboratory	Clear Labs MinION	single	Midnight
22-05736	43	2022-12-06	PP854509.1	Not in GISAID	SRR29221121	Monterey County Public Health Laboratory	Clear Labs MinION	single	Midnight
LC0939725	44	2022-11-20	OP926704.1	EPI_ISL_15976520	SRR22494112	Laboratory Corporation of America	PacBio Sequel II	single	Midnight
LC0985575	44	2023-01-03	OQ258361.1	EPI_ISL_16670005	SRR23130849	Laboratory Corporation of America	PacBio Sequel II	single	Midnight
500093193	45	2022-12-05	OQ545242.1	EPI_ISL_17056101	SRR23642680	UCSF Center for Advanced Technology	Illumina MiSeq	paired	modified ARTIC v3-275bp
6000015857	45	2023-06-12	Rejected	EPI_ISL_19169236	SRR29207835	CDPH VRDL	Clear Labs GridION	single	Midnight
6000014582	46	2022-12-20	Rejected	EPI_ISL_19169235	SRR29207836	CDPH VRDL	Clear Labs GridION	single	Midnight
6000015234	46	2023-02-27	OQ822658.1	EPI_ISL_17476497.2	SRR24175821	CDPH VRDL	Clear Labs GridION	single	Midnight
500103792	46	2023-03-02	OR002886.1	EPI_ISL_17291586	SRR26487606	UC Davis Genome Center	Element Biosciences AVITI	paired	SWIFT v2	trimmomatic_args "-phred33"
6000014568	47	2022-12-22	OQ516797.1	EPI_ISL_17021842	SRR23611547	CDPH VRDL	Clear Labs GridION	single	Midnight
500102816	47	2023-01-24	OR002245.1	EPI_ISL_17291441	SRR26487141	UC Davis Genome Center	Element Biosciences AVITI	paired	SWIFT v2	trimmomatic_args "-phred33"
6000014090	48	2022-11-29	OQ253177.1	EPI_ISL_16517561	SRR23080003	CDPH VRDL	Clear Labs GridION	single	Midnight
500101274	48	2023-01-11	Rejected	EPI_ISL_18948755	SRR23782612	UCSF Center for Advanced Technology	Illumina MiSeq	paired	modified ARTIC v3-275bp
6000015108	48	2023-02-15	OQ822563.1	EPI_ISL_17476407.2	SRR24175666	CDPH VRDL	Clear Labs GridION	single	Midnight
500102977	48	2023-02-23	OQ879513.1	EPI_ISL_17419345	SRR26488533	UC Davis Genome Center	Element Biosciences AVITI	paired	SWIFT v2	trimmomatic_args "-phred33"
6000013459	49	2022-10-14	OP839443.1	EPI_ISL_19182798	SRR22315025	CDPH VRDL	Clear Labs GridION	single	Midnight
6000013561	49	2022-10-21	OQ093079.1	EPI_ISL_16208672	SRR22828316	CDPH VRDL	Clear Labs GridION	single	Midnight
500087097	49	2022-11-13	Rejected	EPI_ISL_18948751	SRR23642964	UCSF Center for Advanced Technology	Illumina MiSeq	paired	modified ARTIC v3-275bp
500088415	49	2022-11-18	Rejected	EPI_ISL_17059108	SRR23645294	UCSF Center for Advanced Technology	Illumina MiSeq	paired	modified ARTIC v3-275bp
500089319	49	2022-11-26	OQ587105.1	EPI_ISL_18948753	SRR23720606	UCSD EXCITE Lab	NextSeq 550	paired	SWIFT v2
500093233	49	2022-12-09	PP843232.1	EPI_ISL_19169241	SRR29207901	UCSF Center for Advanced Technology	Illumina MiSeq	paired	modified ARTIC v3-275bp
6000014766	50	2023-01-11	OQ516970.1	EPI_ISL_17022015	SRR23611624	CDPH VRDL	Clear Labs GridION	single	Midnight
500108578	50	2023-03-01	OQ882959.1	EPI_ISL_17582655	SRR26476861	UC Davis Genome Center	Element Biosciences AVITI	paired	SWIFT v2	trimmomatic_args "-phred33"
6000005057	51	2021-08-26	Rejected	EPI_ISL_18947713	SRR28197870	CDPH VRDL	Clear Labs MinION	single	Midnight
2000053600	51	2021-10-04	OM047303.1	EPI_ISL_7853860	SRR17358353	UCB/IGI SARS-CoV-2 Sequencing Lab	Illumina MiSeq	paired	ARTIC v3
500103333	52	2023-02-23	OR002603.1	EPI_ISL_17291401	SRR26487455	UC Davis Genome Center	Element Biosciences AVITI	paired	SWIFT v2	trimmomatic_args "-phred33"
500107770	52	2023-03-29	OQ881577.1	EPI_ISL_17529665	SRR26477382	UC Davis Genome Center	Element Biosciences AVITI	paired	SWIFT v2	trimmomatic_args "-phred33"
6000015215	53	2023-02-24	OQ822644.1	EPI_ISL_17476483	SRR24175448	CDPH VRDL	Clear Labs GridION	single	Midnight
500106979	53	2023-03-22	OQ882511.1	EPI_ISL_17467878	SRR26489610	UC Davis Genome Center	Element Biosciences AVITI	paired	SWIFT v2	trimmomatic_args "-phred33"
6000015228	54	2023-02-26	OQ822653.1	EPI_ISL_17476492	SRR24175434	CDPH VRDL	Clear Labs GridION	single	Midnight
500112275	54	2023-04-11	OR204030.1	EPI_ISL_17860897	SRR26475280	UC Davis Genome Center	Element Biosciences AVITI	paired	SWIFT v2	trimmomatic_args "-phred33"
500106647	55	2023-03-22	OQ882197.1	EPI_ISL_17467574	SRR26489694	UC Davis Genome Center	Element Biosciences AVITI	paired	SWIFT v2	trimmomatic_args "-phred33"
500110015	55	2023-04-19	OQ969731.1	EPI_ISL_17643521	SRR26486377	UC Davis Genome Center	Element Biosciences AVITI	paired	SWIFT v2	trimmomatic_args "-phred33"
6000015290	56	2023-03-09	OQ822702.1	EPI_ISL_17476541.2	SRR24175403	CDPH VRDL	Clear Labs GridION	single	Midnight
500107827	56	2023-03-29	OQ881629.1	EPI_ISL_17529716	SRR26477568	UC Davis Genome Center	Element Biosciences AVITI	paired	SWIFT v2	trimmomatic_args "-phred33"
500110624	56	2023-04-26	OQ971157.1	EPI_ISL_17642930	SRR26475672	UC Davis Genome Center	Element Biosciences AVITI	paired	SWIFT v2	trimmomatic_args "-phred33"
6000013970	57	2022-11-26	OQ253107.1	EPI_ISL_16517494	SRR23079913	CDPH VRDL	Clear Labs GridION	single	Midnight
6000014824	57	2023-01-13	OQ822313.1	EPI_ISL_17476165.2	SRR24175779	CDPH VRDL	Clear Labs GridION	single	Midnight
6000015087	57	2023-02-14	Rejected	EPI_ISL_18947782	SRR24175576	CDPH VRDL	Clear Labs GridION	single	Midnight
500112406	57	2023-04-05	OR204115.1	EPI_ISL_17860390	SRR26474691	UC Davis Genome Center	Element Biosciences AVITI	paired	SWIFT v2	trimmomatic_args "-phred33"
6000014818	58	2023-01-15	OQ822309.1	EPI_ISL_17476161	SRR24175795	CDPH VRDL	Clear Labs GridION	single	Midnight
6000015096	58	2023-02-11	OQ822552.1	EPI_ISL_17476398	SRR24175678	CDPH VRDL	Clear Labs GridION	single	Midnight
6000015419	59	2023-03-17	OR239461.1	EPI_ISL_17965937	SRR25169557	CDPH VRDL	Clear Labs GridION	single	Midnight
500111201	59	2023-04-07	OR203691.1	EPI_ISL_17860453	SRR26474955	UC Davis Genome Center	Element Biosciences AVITI	paired	SWIFT v2	trimmomatic_args "-phred33"
500110647	59	2023-04-26	OQ971172.1	EPI_ISL_17642765	SRR26475902	UC Davis Genome Center	Element Biosciences AVITI	paired	SWIFT v2	trimmomatic_args "-phred33"
500111187	60	2023-03-31	OR715321.1	EPI_ISL_18948756	SRR26491894	UC Davis Genome Center	Element Biosciences AVITI	paired	SWIFT v2	trimmomatic_args "-phred33"
500114594	60	2023-04-28	OR207397.1	EPI_ISL_18948757	SRR26473858	UC Davis Genome Center	Element Biosciences AVITI	paired	SWIFT v2	trimmomatic_args "-phred33"
500116585	60	2023-05-22	OR283987.1	EPI_ISL_17997917	SRR26462232	UC Davis Genome Center	Element Biosciences AVITI	paired	SWIFT v2	trimmomatic_args "-phred33"
500118569	60	2023-06-23	OR418897.1	EPI_ISL_18080566	SRR26443357	UC Davis Genome Center	Element Biosciences AVITI	paired	SWIFT v2	trimmomatic_args "-phred33"
500119100	60	2023-07-08	PP845929.1	EPI_ISL_19169240	SRR29207889	UC Davis Genome Center	Element Biosciences AVITI	paired	SWIFT v2	trimmomatic_args "-phred33"
500119094	60	2023-07-11	PP845928.1	EPI_ISL_19169239	SRR29207890	UC Davis Genome Center	Element Biosciences AVITI	paired	SWIFT v2	trimmomatic_args "-phred33"
500097280	61	2022-12-25	Rejected	EPI_ISL_17060407	SRR23646639	UCSF Center for Advanced Technology	Illumina MiSeq	paired	modified ARTIC v3-275bp
500105508	61	2023-02-18	Rejected	EPI_ISL_19169238	SRR29207891	UC Davis Genome Center	Element Biosciences AVITI	paired	SWIFT v2	trimmomatic_args "-phred33"
6000015229	61	2023-02-25	OQ822654.1	EPI_ISL_17476493	SRR24175433	CDPH VRDL	Clear Labs GridION	single	Midnight
500116597	61	2023-05-24	OR417493.1	EPI_ISL_18079417	SRR26460998	UC Davis Genome Center	Element Biosciences AVITI	paired	SWIFT v2	trimmomatic_args "-phred33"
500114510	62	2023-05-04	OR207337.1	EPI_ISL_17861898	SRR26474102	UC Davis Genome Center	Element Biosciences AVITI	paired	SWIFT v2	trimmomatic_args "-phred33"
500118138	62	2023-06-16	Rejected	EPI_ISL_18080030	SRR25583889	UC Davis Genome Center	Element Biosciences AVITI	paired	SWIFT v2	trimmomatic_args "-phred33"
6000015771	63	2023-05-31	OR239730.1	EPI_ISL_17966059	SRR25169508	CDPH VRDL	Clear Labs GridION	single	Midnight
6000015905	63	2023-06-25	Rejected	EPI_ISL_19169242	SRR29207834	CDPH VRDL	Clear Labs GridION	single	Midnight
6000015907	63	2023-06-26	PP868339.1	EPI_ISL_18050215	SRR29282607	CDPH VRDL	Clear Labs GridION	single	Midnight
6000015831	64	2023-06-05	Rejected	EPI_ISL_18947716	SRR28197867	CDPH VRDL	Clear Labs GridION	single	Midnight
6000015890	64	2023-06-20	PP868338.1	EPI_ISL_18050199	SRR29282608	CDPH VRDL	Clear Labs GridION	single	Midnight
500118604	64	2023-06-29	OR418919.1	EPI_ISL_18080913	SRR26443699	UC Davis Genome Center	Element Biosciences AVITI	paired	SWIFT v2	trimmomatic_args "-phred33"
2000023107	65	2021-01-06	OK173452.1	EPI_ISL_3722517	SRR15942086	Arias Lab at UCSB	Illumina NextSeq 500	paired	modified ARTIC v3-275bp
3000109216	65	2021-02-01	OM128459.1	EPI_ISL_7708915	SRR29293942	Valencia Branch Laboratory	Illumina NovaSeq 6000	paired	ARTIC v3	trim_min_length = 50
2000020258	66	2021-01-05	PP868414.1	EPI_ISL_3671312	SRR29286031	UCSD EXCITE Lab	NextSeq 550	paired	SWIFT v2
3000002792	66	2021-02-02	Rejected	EPI_ISL_12977199	SRR19436583	Valencia Branch Laboratory	Illumina NovaSeq 6000	single	ARTIC v3	trim_min_length = 50
2000017875	67	2021-01-07	PP421050.1	EPI_ISL_18947776	SRR28199692	SwabSeq/UCLA	Illumina MiSeq	paired	ARTIC v3
3000023805	67	2021-02-09	PP868412.1	EPI_ISL_2882034	SRR29285988	Valencia Branch Laboratory	Illumina NovaSeq 6000	paired	ARTIC v3	trim_min_length = 50
2000046582	68	2021-04-29	PP421052.1	EPI_ISL_18947778	SRR28199690	UCLA Technology Center for Genomics & Bioinformatics	Illumina MiSeq	paired	ARTIC v3
3000039722	68	2021-05-06	OM248255.1	EPI_ISL_8508432	SRR17490953	Valencia Branch Laboratory	Illumina NovaSeq 6000	single	ARTIC v3	trim_min_length = 50
2000048544	68	2021-05-20	PP868415.1	EPI_ISL_3244340	SRR29286030	UCSD EXCITE Lab	NextSeq 550	paired	SWIFT v2
3000255291	69	2021-10-22	Rejected	EPI_ISL_12975637	SRR19435917	Valencia Branch Laboratory	Illumina NovaSeq 6000	single	ARTIC v3	trim_min_length = 50
2000054579	69	2021-10-26	OL705523.1	EPI_ISL_6946122	SRR17105444	UCLA Technology Center for Genomics & Bioinformatics	Illumina MiSeq	paired	ARTIC v3
3000272354	69	2021-11-15	Rejected	EPI_ISL_7336057	SRR17145801	Valencia Branch Laboratory	Illumina NovaSeq 6000	paired	ARTIC v3	trim_min_length = 50
