# Supplementary material for: Genomic and epidemiologic characteristics of SARS-CoV-2 persistent infections in California, January 2021 - July 2023
Source: PLoS Pathog. 2025 Nov 10;21(11):e1013365. doi: 10.1371/journal.ppat.1013365 (PMC12614806; doi:10.1371/journal.ppat.1013365)
Supplement: S2 Table — (CSV) [file ppat.1013365.s004.csv]

sample_id	Case ID	pango_lineage	gene	aa_pos	aaSubstitutions	Mutation1	Mutation2	recurrent
3000002792	66	B.1.429	ORF1a	110	ORF1a:H110Y	593T	NA	N
3000023805	67	B.1.429	S	396	S:Y396F	22749T	NA	N
3000021909	4	B.1.1	ORF1a	1000	ORF1a:T1000I	3264T	NA	N
3000021909	4	B.1.1	ORF1a	2503	ORF1a:L2503F	7772T	NA	N
3000040137	7	B.1.561	N	326	N:P326L	29250T	NA	N
3000040137	7	B.1.561	ORF1b	1839	ORF1b:M1839V	18982G	NA	N
3000037908	6	B.1.2	S	884	S:S884P	24212C	NA	N
3000039722	68	B.1.1.7	ORF1a	3712	ORF1a:M3712I	11401A	NA	N
3000035996	8	P.1	ORF1a	1218	ORF1a:S1218G	3917G	NA	N
3000117982	9	B.1.1.7	N	377	N:D377Y	29402T	NA	N
2000053600	51	AY.44	S	27	S:A27V	21642T	NA	N
FG-146377	19	AY.103	ORF1a	3802	ORF1a:R3802C	11669T	NA	Y
ASC210462914	17	AY.2	ORF1a	114	ORF1a:I114T	606C	NA	N
ASC210462914	17	AY.2	S	484	S:E484G	23013G	NA	Y
500027689	21	AY.103	ORF7a	109	ORF7a:F109S	27719C	NA	N
500027689	21	AY.103	S	342	S:F342L	22586C	NA	N
FG-172758	23	AY.118	ORF1a	711	ORF1a:T711A	2396G	NA	N
LC0390355	11	AY.14	ORF1a	1647	ORF1a:M1647I	5206T	NA	N
LC0390355	11	AY.14	ORF1a	2068	ORF1a:T2068I	6468T	NA	N
LC0390355	11	AY.14	ORF1b	53	ORF1b:D53G	13625G	NA	N
LC0390355	11	AY.14	ORF1b	1432	ORF1b:A1432V	17762T	NA	N
LC0390355	11	AY.14	ORF1b	1774	ORF1b:T1774I	18788T	NA	N
LC0390355	11	AY.14	S	54	S:L54F	21724T	NA	N
LC0390355	11	AY.14	S	1063	S:L1063F	24751T	NA	N
3000272354	69	AY.25	ORF3a	155	ORF3a:D155G	25856G	NA	N
3000274163	14	AY.44	ORF1a	4274	ORF1a:V4274L	13085T	NA	N
3000274163	14	AY.44	S	68	S:I68T	21765C	NA	N
3000274163	14	AY.44	S	484	S:E484K	23012A	NA	Y
3000320399	29	BA.1	ORF1a	1638	ORF1a:T1638I	5178T	NA	Y
CA-OC-2842	33	B.1.429	E	9	E:T9I	26270T	NA	N
CA-OC-2842	33	B.1.429	E	23	E:F23S	26312C	NA	N
CA-OC-2842	33	B.1.429	E	30	E:T30I	26333T	NA	N
CA-OC-2842	33	B.1.429	M	125	M:H125Y	26895T	NA	N
CA-OC-2842	33	B.1.429	ORF1a	84	ORF1a:V84I	515A	NA	N
CA-OC-2842	33	B.1.429	ORF1a	376	ORF1a:S376A	1391G	NA	N
CA-OC-2842	33	B.1.429	ORF1a	498	ORF1a:A498V	1758T	NA	N
CA-OC-2842	33	B.1.429	ORF1a	591	ORF1a:A591V	2037T	NA	N
CA-OC-2842	33	B.1.429	ORF1a	1137	ORF1a:N1137H	3674C	NA	N
CA-OC-2842	33	B.1.429	ORF1a	1160	ORF1a:H1160Y	3743T	NA	N
CA-OC-2842	33	B.1.429	ORF1a	1540	ORF1a:N1540S	4884G	NA	N
CA-OC-2842	33	B.1.429	ORF1a	1566	ORF1a:R1566K	4962A	NA	N
CA-OC-2842	33	B.1.429	ORF1a	2500	ORF1a:S2500F	7764T	NA	N
CA-OC-2842	33	B.1.429	ORF1a	2607	ORF1a:E2607G	8085G	NA	N
CA-OC-2842	33	B.1.429	ORF1a	3072	ORF1a:G3072C	9479T	NA	N
CA-OC-2842	33	B.1.429	ORF1a	4387	ORF1a:R4387H	13425A	NA	N
CA-OC-2842	33	B.1.429	ORF1b	1365	ORF1b:R1365Q	17561A	NA	N
CA-OC-2842	33	B.1.429	ORF1b	2339	ORF1b:S2339A	20482G	NA	N
CA-OC-2842	33	B.1.429	ORF3a	43	ORF3a:F43S	25520C	NA	N
CA-OC-2842	33	B.1.429	ORF7a	39	ORF7a:T39I	27509T	NA	Y
CA-OC-2842	33	B.1.429	ORF7a	79	ORF7a:A79V	27629T	NA	N
CA-OC-2842	33	B.1.429	ORF8	34	ORF8:D34E	27995G	NA	N
CA-OC-2842	33	B.1.429	S	50	S:S50L	21711T	NA	Y
CA-OC-2842	33	B.1.429	S	299	S:T299I	22458T	NA	N
CA-OC-2842	33	B.1.429	S	330	S:P330S	22550T	NA	N
CA-OC-2842	33	B.1.429	S	376	S:T376S	22688T	NA	N
CA-OC-2842	33	B.1.429	S	508	S:Y508H	23084C	NA	N
CA-OC-2842	33	B.1.429	S	572	S:T572I	23277T	NA	Y
CA-OC-2842	33	B.1.429	S	653	S:A653V	23520T	NA	N
CA-OC-2842	33	B.1.429	S	737	S:D737A	23772C	NA	N
CA-OC-2842	33	B.1.429	S	1267	S:G1267R	25361A	NA	N
FS27888907	38	BA.2.31	M	162	M:K162N	27008C	NA	N
FS27888907	38	BA.2.31	ORF1a	5	ORF1a:V5I	278A	NA	N
FS27888907	38	BA.2.31	ORF1a	333	ORF1a:T333M	1263T	NA	Y
FS27888907	38	BA.2.31	ORF1a	1917	ORF1a:N1917K	6016A	NA	N
FS27888907	38	BA.2.31	ORF1a	4090	ORF1a:T4090I	12534T	NA	N
FS27888907	38	BA.2.31	ORF1b	455	ORF1b:C455Y	14831A	NA	N
FS27888907	38	BA.2.31	S	314	S:Q314E	22502G	NA	N
FS27888907	38	BA.2.31	S	943	S:S943G	24389G	NA	N
500078270	36	BA.5.5.3	M	4	M:S4F	26533T	NA	Y
500078270	36	BA.5.5.3	N	6	N:P6S	28289T	NA	N
500078270	36	BA.5.5.3	N	90	N:A90S	28541T	NA	N
500078270	36	BA.5.5.3	ORF1a	3353	ORF1a:K3353R	10323G	NA	N
500078270	36	BA.5.5.3	ORF1a	4098	ORF1a:I4098T	12558C	NA	N
500078270	36	BA.5.5.3	ORF1b	440	ORF1b:A440V	14786T	NA	N
500078270	36	BA.5.5.3	S	50	S:S50L	21711T	NA	Y
500079458	41	BA.2.12.1	M	69	M:A69V	26728T	NA	N
500079458	41	BA.2.12.1	N	173	N:A173V	28791T	NA	N
500079458	41	BA.2.12.1	ORF1a	4311	ORF1a:T4311I	13197T	NA	Y
500079458	41	BA.2.12.1	ORF8	18	ORF8:Q18*	27945T	NA	N
6000013560	37	BA.5.2.1	N	16	N:T16M	28320T	NA	N
6000013560	37	BA.5.2.1	ORF1a	940	ORF1a:E940D	3085T	NA	N
6000013561	49	BA.5.1.30	ORF3a	106	ORF3a:L106F	25708T	NA	N
6000013573	40	BF.10	M	2	M:A2S	26526T	NA	N
6000013573	40	BF.10	ORF1a	1640	ORF1a:P1640L	5184T	NA	N
500087417	41	BA.2.12.1	ORF1a	369	ORF1a:Y369C	1371G	NA	N
500087417	41	BA.2.12.1	ORF1a	2123	ORF1a:A2123V	6633T	NA	N
500087417	41	BA.2.12.1	ORF1a	3829	ORF1a:L3829F	11750T	NA	Y
500087417	41	BA.2.12.1	ORF1b	535	ORF1b:L535I	15070A	NA	N
500087417	41	BA.2.12.1	ORF3a	213	ORF3a:Q213K	26029A	NA	N
500087417	41	BA.2.12.1	S	444	S:K444N	22894T	NA	Y
500087417	41	BA.2.12.1	S	446	S:G446V	22899T	NA	N
500087097	49	BA.5.1.30	ORF1a	2475	ORF1a:L2475I	7688A	NA	N
500087097	49	BA.5.1.30	ORF1a	2929	ORF1a:P2929L	9051T	NA	N
500087097	49	BA.5.1.30	ORF1b	662	ORF1b:G662S	15451A	NA	Y
500087097	49	BA.5.1.30	S	583	S:E583D	23311C	NA	N
500089319	49	BA.5.1.30	ORF1a	3802	ORF1a:R3802H	11670A	NA	Y
500090859	41	BA.2.12.1	E	58	E:V58I	26416A	NA	N
500090859	41	BA.2.12.1	ORF1a	2251	ORF1a:G2251S	7016A	NA	N
500090859	41	BA.2.12.1	ORF1b	133	ORF1b:L133V	13864G	NA	N
500090859	41	BA.2.12.1	S	711	S:S711F	23694T	NA	N
500090859	41	BA.2.12.1	S	982	S:S982L	24507T	NA	N
500093195	42	BA.5.2.1	M	4	M:S4F	26533T	NA	Y
500093195	42	BA.5.2.1	ORF1b	783	ORF1b:V783I	15814A	NA	N
LC0985575	44	CR.1.1	ORF1a	2553	ORF1a:S2553F	7923T	NA	N
500101274	48	BQ.1.3.2	ORF1a	1322	ORF1a:T1322I	4230T	NA	N
500101274	48	BQ.1.3.2	ORF1a	1638	ORF1a:T1638I	5178T	NA	Y
500101274	48	BQ.1.3.2	ORF1a	3107	ORF1a:V3107I	9584A	NA	N
500101274	48	BQ.1.3.2	S	32	S:F32S	21657C	NA	N
500101274	48	BQ.1.3.2	S	176	S:L176F	22088T	NA	N
6000014824	57	BA.4.6	E	61	E:R61L	26426T	NA	N
6000014824	57	BA.4.6	ORF1a	86	ORF1a:V86F	521T	NA	N
500102816	47	BA.5.2.35	ORF8	103	ORF8:S103L	28201T	NA	N
500102816	47	BA.5.2.35	S	444	S:K444N	22894C	NA	Y
6000015096	58	BQ.1.1	ORF1a	2207	ORF1a:G2207C	6884T	NA	N
6000015087	57	BA.4.6	ORF1a	102	ORF1a:E102A	570C	NA	Y
6000015108	48	BQ.1.3.2	ORF1a	4166	ORF1a:D4166G	12762G	NA	Y
6000015108	48	BQ.1.3.2	ORF1b	1538	ORF1b:V1538L	18079T	NA	N
500105508	61	BA.5.2.9	ORF1b	1219	ORF1b:A1219S	17122T	NA	N
6000015229	61	BA.5.2.9	ORF1a	3829	ORF1a:L3829F	11750T	NA	Y
500108578	50	BN.1.4	S	572	S:T572I	23277T	NA	Y
500108578	50	BN.1.4	S	604	S:T604I	23373T	NA	N
500108642	37	BA.5.2.1	E	55	E:S55F	26408T	NA	N
500112406	57	BA.4.6	E	50	E:S50I	26393T	NA	N
500112406	57	BA.4.6	N	4	N:N4S	28284G	NA	N
500112406	57	BA.4.6	ORF1b	435	ORF1b:Q435K	14770A	NA	N
500112406	57	BA.4.6	ORF7a	39	ORF7a:T39I	27509T	NA	Y
500112406	57	BA.4.6	S	153	S:M153T	22020C	NA	N
500112406	57	BA.4.6	S	245	S:H245Y	22295T	NA	N
500112406	57	BA.4.6	S	440	S:N440R	22881G	22882G	N
500112406	57	BA.4.6	S	444	S:K444R	22893G	NA	Y
500112406	57	BA.4.6	S	455	S:L455S	22926C	NA	N
500112406	57	BA.4.6	S	484	S:E484T	23012A	23013C	Y
500112406	57	BA.4.6	S	701	S:A701V	23664T	NA	N
500112275	54	XBB.1.5.95	M	127	M:T127A	26901G	NA	N
500112275	54	XBB.1.5.95	ORF1a	861	ORF1a:T861I	2847T	NA	N
500112275	54	XBB.1.5.95	ORF1b	1085	ORF1b:E1085K	16720A	NA	N
500112275	54	XBB.1.5.95	ORF1b	2286	ORF1b:I2286V	20323G	NA	N
500112275	54	XBB.1.5.95	ORF3a	267	ORF3a:P267L	26192T	NA	N
500112275	54	XBB.1.5.95	S	253	S:D253N	22319A	NA	N
500112275	54	XBB.1.5.95	S	486	S:F486L	23018C	NA	N
500110624	56	FD.2	N	198	N:T198I	28866T	NA	N
500110624	56	FD.2	N	234	N:M234T	28974C	NA	N
500110624	56	FD.2	ORF1a	64	ORF1a:L64F	455T	NA	N
500110624	56	FD.2	ORF1a	674	ORF1a:S674N	2286A	NA	N
500110624	56	FD.2	ORF1a	728	ORF1a:G728S	2447A	NA	N
500110624	56	FD.2	ORF1a	1147	ORF1a:P1147S	3704T	NA	N
500110624	56	FD.2	ORF1b	538	ORF1b:A538T	15079A	NA	N
500110624	56	FD.2	ORF3a	108	ORF3a:L108F	25714T	NA	N
500110624	56	FD.2	ORF8	66	ORF8:G66D	28090A	NA	N
500110647	59	BA.5.1.1	N	181	N:Q181R	28815G	NA	N
500110647	59	BA.5.1.1	ORF1b	340	ORF1b:R340K	14486A	NA	N
500114594	60	BA.5.11	ORF1a	3443	ORF1a:N3443D	10592G	NA	N
500114594	60	BA.5.11	ORF1a	4166	ORF1a:D4166Y	12761T	NA	Y
500116585	60	BA.5.11	ORF1a	75	ORF1a:D75Y	488T	NA	N
500116585	60	BA.5.11	ORF1a	1714	ORF1a:I1714T	5406C	NA	N
500116585	60	BA.5.11	ORF1a	2280	ORF1a:T2280I	7104T	NA	N
500116585	60	BA.5.11	ORF3a	68	ORF3a:R68T	25595C	NA	N
500116585	60	BA.5.11	ORF7a	44	ORF7a:S44L	27523C	27524T	N
500116585	60	BA.5.11	S	114	S:T114A	21902G	NA	N
500116597	61	BA.5.2.9	ORF1a	102	ORF1a:E102K	569A	NA	Y
500116597	61	BA.5.2.9	ORF1a	274	ORF1a:V274L	1085T	NA	N
500116597	61	BA.5.2.9	ORF1a	333	ORF1a:T333M	1263T	NA	Y
500116597	61	BA.5.2.9	ORF1a	3808	ORF1a:L3808F	11687T	NA	N
500116597	61	BA.5.2.9	ORF1a	4117	ORF1a:D4117N	12614A	NA	N
500116597	61	BA.5.2.9	ORF1a	4311	ORF1a:T4311I	13197T	NA	Y
500116597	61	BA.5.2.9	ORF1b	662	ORF1b:G662S	15451A	NA	Y
500116597	61	BA.5.2.9	ORF3a	44	ORF3a:G44R	25522C	NA	N
500116597	61	BA.5.2.9	ORF7a	105	ORF7a:A105V	27707T	NA	N
500116597	61	BA.5.2.9	ORF8	62	ORF8:V62L	28077T	NA	N
500116597	61	BA.5.2.9	ORF8	121	ORF8:I121L	28254C	NA	N
500116597	61	BA.5.2.9	S	340	S:E340K	22580A	NA	N
500116597	61	BA.5.2.9	S	611	S:L611F	23393T	NA	N
500116597	61	BA.5.2.9	S	836	S:Q836K	24068A	NA	N
6000015857	45	BA.5.2.1	ORF1b	662	ORF1b:G662V	15452T	NA	Y
6000015857	45	BA.5.2.1	ORF1b	1686	ORF1b:V1686G	18524G	NA	N
6000015857	45	BA.5.2.1	S	287	S:D287N	22421A	NA	N
500118138	62	FD.1.1	ORF1a	345	ORF1a:G345D	1299A	NA	N
6000015890	64	BQ.1.25.1	S	444	S:K444R	22893G	NA	Y
6000015905	63	XBB.1.9.1	ORF1b	437	ORF1b:G437S	14776A	NA	N
6000015905	63	XBB.1.9.1	ORF3a	163	ORF3a:V163I	25879A	NA	N
6000015905	63	XBB.1.9.1	ORF3a	216	ORF3a:S216L	26039T	NA	N
6000015907	63	XBB.1.9.2	N	398	N:A398T	29465A	NA	N
6000015907	63	XBB.1.9.2	ORF1a	433	ORF1a:C433Y	1563A	NA	N
6000015907	63	XBB.1.9.2	ORF1a	542	ORF1a:R542C	1889T	NA	N
6000015907	63	XBB.1.9.2	ORF1a	748	ORF1a:P748L	2508T	NA	N
6000015907	63	XBB.1.9.2	ORF1a	954	ORF1a:D954N	3125A	NA	N
6000015907	63	XBB.1.9.2	ORF1a	1119	ORF1a:G1119S	3620A	NA	N
6000015907	63	XBB.1.9.2	ORF1a	1138	ORF1a:F1138L	3677C	NA	N
6000015907	63	XBB.1.9.2	ORF1a	1563	ORF1a:R1563K	4953A	NA	N
6000015907	63	XBB.1.9.2	ORF1a	1610	ORF1a:H1610Y	5093T	NA	N
6000015907	63	XBB.1.9.2	ORF1a	1935	ORF1a:I1935V	6068G	NA	N
6000015907	63	XBB.1.9.2	ORF1a	2075	ORF1a:I2075T	6489C	NA	N
6000015907	63	XBB.1.9.2	ORF1a	3695	ORF1a:M3695I	11350A	NA	N
6000015907	63	XBB.1.9.2	ORF1a	4016	ORF1a:A4016V	12312T	NA	N
6000015907	63	XBB.1.9.2	ORF1b	1612	ORF1b:G1612S	18301A	NA	N
6000015907	63	XBB.1.9.2	ORF1b	1744	ORF1b:A1744V	18698T	NA	N
6000015907	63	XBB.1.9.2	ORF1b	2217	ORF1b:T2217I	20117T	NA	N
6000015907	63	XBB.1.9.2	ORF7a	45	ORF7a:P45S	27526T	NA	N
6000015907	63	XBB.1.9.2	ORF7b	32	ORF7b:L32F	27849T	NA	N
6000015907	63	XBB.1.9.2	ORF8	15	ORF8:A15T	27936A	NA	N
6000015907	63	XBB.1.9.2	S	684	S:A684V	23613T	NA	N
