# Supplementary material for: Genomic and epidemiologic characteristics of SARS-CoV-2 persistent infections in California, January 2021 - July 2023
Source: PLoS Pathog. 2025 Nov 10;21(11):e1013365. doi: 10.1371/journal.ppat.1013365 (PMC12614806; doi:10.1371/journal.ppat.1013365)
Supplement: S3 Table — (CSV) [file ppat.1013365.s005.csv]

sample_id	Case ID	pango_lineage	nt_position	REF	ALT	aa_pos	gene_feature	aaSubstitutions	recurrent	REF_DP	ALT_DP	ALT_FREQ	TOTAL_DP	ALT_FW	REF_FW	ALT_RV	REF_RV	alt_strand_bias	ref_strand_bias
1002013619	38	BA.2.31	16877	C	T	1137	ORF1b	ORF1b:T1137I	Y	1423	585	0.29119	2009	295	753	290	670	0.983050847	0.889774236
1002013619	38	BA.2.31	22667	T	C	369	S	S:Y369H	Y	6841	8902	0.565422	15744	7659	5832	1243	1009	0.162292728	0.173010974
2000024802	1	B.1.429	29414	G	T	381	N	N:A381S	N	1826	373	0.169623	2199	319	1304	54	522	0.169278997	0.400306748
2000046582	68	B.1.1.7	11288	T	A	3675	ORF1a	ORF1a:S3675T	N	80	48	0.375	128	33	21	15	59	0.454545455	2.80952381
2000048544	68	B.1.1.7	5394	T	C	1710	ORF1a	ORF1a:F1710S	N	399	94	0.190669	493	11	102	83	297	7.545454545	2.911764706
2000048544	68	B.1.1.7	5642	G	C	1793	ORF1a	ORF1a:A1793P	N	538	87	0.1392	625	26	409	61	129	2.346153846	0.315403423
2000048544	68	B.1.1.7	6336	C	T	2024	ORF1a	ORF1a:S2024L	Y	1373	454	0.248495	1827	358	1199	96	174	0.268156425	0.145120934
2000048544	68	B.1.1.7	12830	C	T	4189	ORF1a	ORF1a:Q4189*	N	1320	421	0.241815	1741	182	792	239	528	1.313186813	0.666666667
2000053600	51	AY.44	2448	G	C	728	ORF1a	ORF1a:G728A	N	93	50	0.34965	143	15	33	35	60	2.333333333	1.818181818
2000053600	51	AY.44	9474	C	T	3070	ORF1a	ORF1a:A3070V	N	216	29	0.118367	245	11	85	18	131	1.636363636	1.541176471
2000053600	51	AY.44	18422	C	T	1652	ORF1b	ORF1b:P1652L	N	1543	322	0.172654	1865	222	1120	100	423	0.45045045	0.377678571
2000053600	51	AY.44	18728	C	T	1754	ORF1b	ORF1b:S1754F	N	942	155	0.141294	1097	95	723	60	219	0.631578947	0.302904564
2000054579	69	B.1.617.2	6638	C	T	2125	ORF1a	ORF1a:H2125Y	N	530	64	0.107744	594	48	372	16	158	0.333333333	0.424731183
2000054579	69	B.1.617.2	7926	C	T	2554	ORF1a	ORF1a:A2554V	N	938	220	0.189819	1159	91	416	129	522	1.417582418	1.254807692
2000054579	69	B.1.617.2	11418	T	C	3718	ORF1a	ORF1a:V3718A	N	1360	240	0.15	1600	211	1199	29	161	0.137440758	0.134278565
2000054579	69	B.1.617.2	13458	C	T	4398	ORF1a	ORF1a:S4398L	N	206	30	0.127119	236	25	180	5	26	0.2	0.144444444
2000054579	69	B.1.617.2	16726	C	T	1087	ORF1b	ORF1b:H1087Y	N	258	29	0.101045	287	15	159	14	99	0.933333333	0.622641509
2000054579	69	B.1.617.2	17236	A	G	1257	ORF1b	ORF1b:I1257V	N	9855	2254	0.186143	12109	1717	7905	537	1950	0.312754805	0.246679317
2000054579	69	B.1.617.2	26107	G	C	239	ORF3a	ORF3a:E239Q	N	247	121	0.328804	368	99	199	22	48	0.222222222	0.24120603
2000054579	69	B.1.617.2	28073	G	T	60	ORF8	ORF8:L60F	N	345	51	0.128788	396	35	207	16	138	0.457142857	0.666666667
3000000700	7	B.1.561	18982	A	G	1839	ORF1b	ORF1b:M1839V	N	2643	460	0.147578	3117	257	1468	203	1175	0.789883268	0.800408719
3000000700	7	B.1.561	29250	C	T	326	N	N:P326L	N	2023	421	0.17017	2474	247	1113	174	910	0.704453441	0.817610063
3000021909	4	B.1.1	15587	C	T	707	ORF1b	ORF1b:A707V	N	798	311	0.279676	1112	242	594	69	204	0.285123967	0.343434343
3000021909	4	B.1.1	17790	G	T	1441	ORF1b	ORF1b:Q1441H	N	618	445	0.418233	1064	359	468	86	150	0.239554318	0.320512821
3000021909	4	B.1.1	18508	C	T	1681	ORF1b	ORF1b:L1681F	N	1557	2169	0.581501	3730	1133	786	1036	771	0.914386584	0.980916031
3000030529	3	B.1.2	12878	A	G	4205	ORF1a	ORF1a:I4205V	N	571	102	0.15156	673	67	337	35	234	0.52238806	0.694362018
3000030529	3	B.1.2	19079	A	G	1871	ORF1b	ORF1b:E1871G	Y	167	45	0.212264	212	23	99	22	68	0.956521739	0.686868687
3000034986	5	B.1.427	4470	T	A	1402	ORF1a	ORF1a:I1402K	N	352	25	0.066313	377	18	204	7	148	0.388888889	0.725490196
3000034986	5	B.1.427	11350	G	T	3695	ORF1a	ORF1a:M3695I	N	529	65	0.109428	594	9	154	56	375	6.222222222	2.435064935
3000034986	5	B.1.427	11842	G	T	3859	ORF1a	ORF1a:Q3859H	N	229	27	0.105469	256	6	81	21	148	3.5	1.827160494
3000034986	5	B.1.427	12288	C	T	4008	ORF1a	ORF1a:A4008V	N	444	37	0.0769231	481	23	266	14	178	0.608695652	0.669172932
3000034986	5	B.1.427	12363	T	C	4033	ORF1a	ORF1a:L4033P	N	307	34	0.0997067	341	15	135	19	172	1.266666667	1.274074074
3000034986	5	B.1.427	13127	G	T	4288	ORF1a	ORF1a:G4288*	N	719	116	0.138922	835	53	390	63	329	1.188679245	0.843589744
3000034986	5	B.1.427	15572	A	T	702	ORF1b	ORF1b:D702V	N	599	63	0.0951662	662	44	366	19	233	0.431818182	0.636612022
3000034986	5	B.1.427	15594	G	T	709	ORF1b	ORF1b:K709N	N	646	45	0.065123	691	28	442	17	204	0.607142857	0.461538462
3000034986	5	B.1.427	16877	C	T	1137	ORF1b	ORF1b:T1137I	Y	719	40	0.0527009	759	29	424	11	295	0.379310345	0.695754717
3000034986	5	B.1.427	23444	C	T	628	S	S:Q628*	Y	719	38	0.0501982	757	8	227	30	492	3.75	2.167400881
3000034986	5	B.1.427	23540	T	C	660	S	S:Y660H	N	340	23	0.0633609	363	17	226	6	114	0.352941176	0.504424779
3000034986	5	B.1.427	24026	C	T	822	S	S:L822F	N	507	28	0.0520446	538	9	211	19	296	2.111111111	1.402843602
3000034986	5	B.1.427	24635	G	C	1025	S	S:A1025P	N	489	66	0.118705	556	30	193	36	296	1.2	1.533678756
3000034986	5	B.1.427	24672	C	T	1037	S	S:S1037L	N	527	28	0.0504505	555	5	191	23	336	4.6	1.759162304
3000034986	5	B.1.427	24863	C	T	1101	S	S:H1101Y	N	482	44	0.0836502	526	28	272	16	210	0.571428571	0.772058824
3000034986	5	B.1.427	28134	G	T	81	ORF8	ORF8:V81F	N	1236	83	0.0627837	1322	73	917	10	319	0.136986301	0.347873501
3000035996	8	P.1	10527	C	T	3421	ORF1a	ORF1a:S3421F	N	298	121	0.288783	419	70	185	51	113	0.728571429	0.610810811
3000035996	8	P.1	11805	T	C	3847	ORF1a	ORF1a:V3847A	N	550	120	0.179104	670	44	168	76	382	1.727272727	2.273809524
3000035996	8	P.1	14156	C	T	230	ORF1b	ORF1b:S230L	N	1216	216	0.150838	1432	93	533	123	683	1.322580645	1.281425891
3000035996	8	P.1	15805	C	T	780	ORF1b	ORF1b:Q780*	N	711	174	0.19661	885	65	250	109	461	1.676923077	1.844
3000035996	8	P.1	16341	A	G	958	ORF1b	ORF1b:I958M	N	311	57	0.154891	368	27	169	30	142	1.111111111	0.840236686
3000035996	8	P.1	18169	G	A	1568	ORF1b	ORF1b:G1568S	N	446	162	0.266447	608	66	232	96	214	1.454545455	0.922413793
3000035996	8	P.1	19785	T	G	2106	ORF1b	ORF1b:F2106L	N	113	36	0.241611	149	9	40	27	73	3	1.825
3000035996	8	P.1	27114	C	T	198	M	M:R198C	N	160	66	0.292035	226	29	62	37	98	1.275862069	1.580645161
3000037908	6	B.1.2	11801	G	A	3846	ORF1a	ORF1a:G3846S	N	233	76	0.245955	309	27	73	49	160	1.814814815	2.191780822
3000037908	6	B.1.2	12237	T	C	3991	ORF1a	ORF1a:F3991S	N	103	67	0.394118	170	55	90	12	13	0.218181818	0.144444444
3000037908	6	B.1.2	16144	A	G	893	ORF1b	ORF1b:M893V	N	221	36	0.140078	257	5	37	31	184	6.2	4.972972973
3000037908	6	B.1.2	21724	G	T	54	S	S:L54F	N	254	35	0.121107	289	30	212	5	42	0.166666667	0.198113208
3000037908	6	B.1.2	27972	C	T	27	ORF8	ORF8:Q27*	N	682	141	0.171324	823	71	316	70	366	0.985915493	1.158227848
3000037908	6	B.1.2	28461	A	C	63	N	N:D63A	N	287	64	0.182336	351	51	240	13	47	0.254901961	0.195833333
3000040137	7	B.1.561	22478	T	C	306	S	S:F306L	N	1050	81	0.071618	1131	26	427	55	623	2.115384615	1.459016393
3000040137	7	B.1.561	24642	C	T	1027	S	S:T1027I	N	747	277	0.269718	1027	123	350	154	397	1.25203252	1.134285714
3000053425	9	B.1.1.7	29402	G	T	377	N	N:D377Y	N	1300	321	0.197904	1622	165	643	156	657	0.945454545	1.021772939
3000055283	8	P.1	14402	T	C	312	ORF1b	ORF1b:F312S	N	531	83	0.135179	614	35	224	48	307	1.371428571	1.370535714
3000055283	8	P.1	14510	A	G	348	ORF1b	ORF1b:Q348R	N	264	57	0.17757	321	20	87	37	177	1.85	2.034482759
3000055283	8	P.1	24210	C	T	883	S	S:T883I	N	286	62	0.178161	348	35	160	27	126	0.771428571	0.7875
3000109216	65	B.1.429	1227	T	G	321	ORF1a	ORF1a:M321R	N	103	48	0.317881	151	23	33	25	70	1.086956522	2.121212121
3000109216	65	B.1.429	18863	T	C	1799	ORF1b	ORF1b:I1799T	N	1718	274	0.13755	1992	162	1069	112	649	0.691358025	0.607109448
3000109216	65	B.1.429	19078	G	A	1871	ORF1b	ORF1b:E1871K	Y	457	169	0.269968	626	93	209	76	248	0.817204301	1.186602871
3000117982	9	B.1.1.7	14080	G	C	205	ORF1b	ORF1b:G205R	N	201	23	0.102679	224	10	89	13	112	1.3	1.258426966
3000140510	10	AY.119	11232	C	T	3656	ORF1a	ORF1a:P3656L	N	228	21	0.0843373	249	6	96	15	132	2.5	1.375
3000140510	10	AY.119	18526	C	T	1687	ORF1b	ORF1b:R1687C	N	290	35	0.107692	325	15	160	20	130	1.333333333	0.8125
3000140510	10	AY.119	26803	G	C	94	M	M:S94T	N	603	40	0.0622084	643	17	329	23	274	1.352941176	0.832826748
3000187900	14	AY.44	22400	A	G	280	S	S:N280D	N	1134	152	0.118196	1286	99	770	53	364	0.535353535	0.472727273
3000270125	22	AY.103	13813	G	C	116	ORF1b	ORF1b:A116P	N	2183	117	0.0508475	2301	52	1000	65	1183	1.25	1.183
3000270125	22	AY.103	24794	G	T	1078	S	S:A1078S	N	1171	295	0.201228	1466	146	606	149	565	1.020547945	0.932343234
3000271068	20	AY.122	5298	C	T	1678	ORF1a	ORF1a:T1678I	N	0	22	0.0555556	396	19	0	3	0	0.157894737	NA
3000271068	20	AY.122	10254	T	C	3330	ORF1a	ORF1a:L3330S	N	2267	129	0.0538397	2396	56	866	73	1401	1.303571429	1.61778291
3000271068	20	AY.122	22331	G	A	257	S	S:G257S	N	465	666	0.588859	1131	383	241	283	224	0.738903394	0.929460581
3000271068	20	AY.122	23423	C	T	621	S	S:P621S	N	6852	558	0.0753036	7410	240	3308	318	3544	1.325	1.071342201
3000272354	69	AY.25	2098	G	C	611	ORF1a	ORF1a:Q611H	N	157	42	0.211055	199	31	97	11	60	0.35483871	0.618556701
3000272354	69	AY.25	5850	C	T	1862	ORF1a	ORF1a:P1862L	N	454	61	0.118217	516	36	281	25	173	0.694444444	0.615658363
3000272354	69	AY.25	6254	G	C	1997	ORF1a	ORF1a:A1997P	N	1910	242	0.112454	2152	152	1144	90	766	0.592105263	0.66958042
3000272354	69	AY.25	14411	C	T	315	ORF1b	ORF1b:T315I	N	680	181	0.210221	861	94	358	87	322	0.925531915	0.899441341
3000272354	69	AY.25	17366	C	T	1300	ORF1b	ORF1b:S1300L	N	3492	452	0.114575	3945	216	1640	236	1852	1.092592593	1.129268293
3000272354	69	AY.25	23610	G	T	683	S	S:R683L	Y	99	71	0.417647	170	33	55	38	44	1.151515152	0.8
3000272354	69	AY.25	29087	C	T	272	N	N:Q272*	N	516	113	0.17965	629	67	264	46	252	0.686567164	0.954545455
3000274163	14	AY.44	6573	C	T	2103	ORF1a	ORF1a:S2103F	N	1135	95	0.0772358	1230	66	788	29	347	0.439393939	0.44035533
3000274163	14	AY.44	16289	C	T	941	ORF1b	ORF1b:A941V	N	126	56	0.307692	182	24	71	32	55	1.333333333	0.774647887
3000274163	14	AY.44	25593	G	C	67	ORF3a	ORF3a:K67N	N	5807	2738	0.320384	8546	1542	3173	1196	2634	0.775616083	0.830129215
3000274163	14	AY.44	28099	C	A	69	ORF8	ORF8:S69*	N	473	228	0.32525	701	124	261	104	212	0.838709677	0.812260536
3000282695	20	AY.122	4508	G	T	1415	ORF1a	ORF1a:V1415L	N	3763	215	0.0540473	3978	64	1214	151	2549	2.359375	2.099670511
3000282695	20	AY.122	24257	G	T	899	S	S:A899S	N	1850	124	0.0628166	1974	52	865	72	985	1.384615385	1.138728324
3000282695	20	AY.122	28560	G	T	96	N	N:G96V	N	1595	303	0.159642	1898	116	579	187	1016	1.612068966	1.754749568
3000314278	29	BA.1	5178	C	T	1638	ORF1a	ORF1a:T1638I	Y	738	72	0.08867	812	39	345	33	393	0.846153846	1.139130435
3000314278	29	BA.1	5183	C	T	1640	ORF1a	ORF1a:P1640S	Y	699	81	0.103846	780	39	327	42	372	1.076923077	1.137614679
3000314278	29	BA.1	28093	C	T	67	ORF8	ORF8:S67F	Y	60	83	0.58042	143	46	27	37	33	0.804347826	1.222222222
3000320399	29	BA.1	5180	G	C	1639	ORF1a	ORF1a:D1639H	Y	1487	160	0.0934034	1713	107	760	53	727	0.495327103	0.956578947
3000320399	29	BA.1	22811	A	T	417	S	S:K417*	N	49	67	0.577586	116	25	24	42	25	1.68	1.041666667
3000341951	29	BA.1	2759	G	A	832	ORF1a	ORF1a:E832K	N	1051	59	0.0531532	1110	37	542	22	509	0.594594595	0.939114391
3000341951	29	BA.1	6485	G	T	2074	ORF1a	ORF1a:D2074Y	N	1083	72	0.0623377	1155	13	237	59	846	4.538461538	3.569620253
3000341951	29	BA.1	12738	C	T	4158	ORF1a	ORF1a:T4158I	N	5633	331	0.0554811	5966	276	5041	55	592	0.199275362	0.117437016
500060881	32	BA.2	1769	A	G	502	ORF1a	ORF1a:I502V	N	3502	282	0.0745243	3784	98	1691	184	1811	1.87755102	1.070963927
500060881	32	BA.2	3264	C	T	1000	ORF1a	ORF1a:T1000I	N	5090	755	0.12917	5845	478	3430	277	1660	0.579497908	0.483965015
500060881	32	BA.2	5907	C	T	1881	ORF1a	ORF1a:T1881I	N	7373	870	0.105544	8243	196	2235	674	5138	3.43877551	2.298881432
500060881	32	BA.2	6041	G	T	1926	ORF1a	ORF1a:D1926Y	N	847	74	0.0803474	921	56	617	18	230	0.321428571	0.372771475
500060881	32	BA.2	6843	C	T	2193	ORF1a	ORF1a:S2193F	N	679	120	0.150188	799	108	493	12	186	0.111111111	0.377281947
500060881	32	BA.2	7725	C	T	2487	ORF1a	ORF1a:S2487F	N	3166	682	0.177235	3848	150	1116	532	2050	3.546666667	1.836917563
500060881	32	BA.2	7941	T	G	2559	ORF1a	ORF1a:V2559G	N	729	165	0.184564	894	50	233	115	496	2.3	2.128755365
500060881	32	BA.2	7962	G	C	2566	ORF1a	ORF1a:C2566S	N	656	142	0.177945	798	40	202	102	454	2.55	2.247524752
500060881	32	BA.2	8628	A	T	2788	ORF1a	ORF1a:Y2788F	N	4801	1743	0.266269	6546	354	1183	1389	3618	3.923728814	3.058326289
500060881	32	BA.2	10376	C	T	3371	ORF1a	ORF1a:P3371S	N	5057	668	0.116681	5725	218	1814	450	3243	2.064220183	1.787761852
500060881	32	BA.2	11637	C	T	3791	ORF1a	ORF1a:T3791I	N	101	58	0.36478	159	13	27	45	74	3.461538462	2.740740741
500060881	32	BA.2	13011	C	T	4249	ORF1a	ORF1a:T4249I	N	2258	424	0.158091	2682	326	1707	98	551	0.300613497	0.322788518
500060881	32	BA.2	15101	C	T	545	ORF1b	ORF1b:A545V	N	4208	1721	0.290268	5929	1548	3817	173	391	0.111757106	0.102436468
500060881	32	BA.2	23451	C	T	630	S	S:T630I	N	2015	1213	0.375658	3229	790	1254	423	761	0.535443038	0.606858054
500060881	32	BA.2	28276	G	C	1	N	N:M1I	N	18461	1636	0.0814052	20097	718	8813	918	9648	1.278551532	1.094746397
500060881	32	BA.2	29367	C	T	365	N	N:P365L	N	4889	588	0.107358	5477	360	3280	228	1609	0.633333333	0.49054878
500060881	32	BA.2	29484	C	T	404	N	N:S404F	N	3332	884	0.209677	4216	212	834	672	2498	3.169811321	2.995203837
500074291	36	BA.5.5.3	12756	C	T	4164	ORF1a	ORF1a:T4164I	N	6532	1904	0.225699	8436	1604	5603	300	929	0.187032419	0.165804034
500074291	36	BA.5.5.3	29253	C	T	327	N	N:S327L	N	6457	3974	0.38098	10431	1770	3171	2204	3286	1.24519774	1.036266162
500077204	40	BF.10	5184	C	T	1640	ORF1a	ORF1a:P1640L	Y	8556	2336	0.21443	10894	833	4463	1503	4093	1.804321729	0.917096124
500077204	40	BF.10	18760	A	G	1765	ORF1b	ORF1b:M1765V	N	1715	92	0.0509131	1807	46	986	46	729	1	0.739350913
500077204	40	BF.10	26526	G	T	2	M	M:A2S	N	248	73	0.227414	321	28	95	45	153	1.607142857	1.610526316
500077204	40	BF.10	28857	G	C	195	N	N:R195T	N	2447	200	0.0755572	2647	71	597	129	1850	1.816901408	3.098827471
500078270	36	BA.5.5.3	4142	G	A	1293	ORF1a	ORF1a:E1293K	N	1056	230	0.17871	1287	174	702	56	354	0.32183908	0.504273504
500078270	36	BA.5.5.3	23061	C	G	500	S	S:T500S	N	1815	597	0.247512	2412	400	1514	197	301	0.4925	0.198811096
500079445	41	BA.2.12.1	1719	G	A	485	ORF1a	ORF1a:S485N	N	5780	558	0.0880404	6338	347	3219	211	2561	0.608069164	0.795588692
500079445	41	BA.2.12.1	5178	C	T	1638	ORF1a	ORF1a:T1638I	Y	22768	3328	0.106865	31142	1181	13976	2147	8792	1.817950889	0.62907842
500079445	41	BA.2.12.1	11750	C	T	3829	ORF1a	ORF1a:L3829F	N	4280	1019	0.1923	5299	855	3723	164	557	0.191812865	0.149610529
500079445	41	BA.2.12.1	12789	C	T	4175	ORF1a	ORF1a:T4175I	N	2310	2805	0.548387	5115	1593	1531	1212	779	0.760828625	0.508817766
500079445	41	BA.2.12.1	13197	C	T	4311	ORF1a	ORF1a:T4311I	N	14141	2585	0.154531	16728	1511	11531	1074	2610	0.710787558	0.226346371
500079445	41	BA.2.12.1	15070	C	A	535	ORF1b	ORF1b:L535I	N	6262	1216	0.16261	7478	980	5392	236	870	0.240816327	0.161350148
500079445	41	BA.2.12.1	17068	T	G	1201	ORF1b	ORF1b:S1201A	N	12312	2529	0.170383	14843	991	6260	1538	6052	1.551967709	0.966773163
500079445	41	BA.2.12.1	22689	C	T	376	S	S:T376I	N	1644	538	0.246563	2182	203	623	335	1021	1.650246305	1.638844302
500079445	41	BA.2.12.1	23075	T	A	505	S	S:Y505N	N	0	1456	0.466816	3119	1240	0	216	0	0.174193548	NA
500079445	41	BA.2.12.1	23868	G	A	769	S	S:G769E	Y	756	246	0.245264	1003	142	440	104	316	0.732394366	0.718181818
500079445	41	BA.2.12.1	24588	C	T	1009	S	S:T1009I	N	5334	1151	0.177487	6485	850	4197	301	1137	0.354117647	0.270907791
500079445	41	BA.2.12.1	25082	G	T	1174	S	S:A1174S	N	5342	1585	0.228815	6927	1207	3193	378	2149	0.313173157	0.673034764
500079445	41	BA.2.12.1	26020	G	T	210	ORF3a	ORF3a:D210Y	N	3597	3312	0.398316	8315	1981	2010	1331	1587	0.671882887	0.789552239
500079445	41	BA.2.12.1	26728	C	T	69	M	M:A69V	Y	3084	1474	0.323317	4559	1010	2138	464	946	0.459405941	0.442469598
500079445	41	BA.2.12.1	27945	C	T	18	ORF8	ORF8:Q18*	N	5184	1884	0.266553	7068	811	2572	1073	2612	1.323057953	1.0155521
500079445	41	BA.2.12.1	28791	C	T	173	N	N:A173V	N	5555	1990	0.263751	7545	743	2656	1247	2899	1.67833109	1.091490964
500079458	41	BA.2.12.1	3215	A	G	984	ORF1a	ORF1a:S984G	N	4389	349	0.0736598	4738	276	3577	73	812	0.264492754	0.227005871
500079458	41	BA.2.12.1	5180	G	A	1639	ORF1a	ORF1a:D1639N	Y	13687	15888	0.537192	29576	9761	5460	6127	8227	0.62770208	1.506776557
500079458	41	BA.2.12.1	21711	C	T	50	S	S:S50L	N	1424	337	0.191369	1761	265	1159	72	265	0.271698113	0.228645384
500079458	41	BA.2.12.1	24442	C	A	960	S	S:N960K	N	2635	542	0.17044	3180	250	1300	292	1335	1.168	1.026923077
500079458	41	BA.2.12.1	25496	T	C	35	ORF3a	ORF3a:I35T	N	2281	177	0.0720098	2458	117	1528	60	753	0.512820513	0.492801047
500079458	41	BA.2.12.1	26024	A	C	211	ORF3a	ORF3a:Y211S	N	3899	5054	0.56444	8954	4355	3076	699	823	0.160505166	0.267555267
500087097	49	BA.5.1.30	443	G	A	60	ORF1a	ORF1a:V60I	N	463	30	0.0608519	493	12	224	18	239	1.5	1.066964286
500087417	41	BA.2.12.1	8873	C	G	2870	ORF1a	ORF1a:P2870A	N	9208	580	0.0592562	9788	319	5223	261	3985	0.818181818	0.762971472
500087417	41	BA.2.12.1	10728	C	T	3488	ORF1a	ORF1a:T3488I	N	21738	1668	0.0712607	23407	1123	15243	545	6495	0.485307213	0.426097225
500087417	41	BA.2.12.1	22667	T	C	369	S	S:Y369H	Y	12582	2462	0.163642	15045	2115	10298	347	2284	0.164066194	0.221790639
500088415	49	BA.5.1.30	1196	G	A	311	ORF1a	ORF1a:E311K	N	26075	24880	0.488264	50956	15825	16761	9055	9314	0.572195893	0.555694768
500088415	49	BA.5.1.30	11669	C	T	3802	ORF1a	ORF1a:R3802C	N	28044	18721	0.400321	46765	9265	13459	9456	14585	1.020615219	1.08366149
500088415	49	BA.5.1.30	23756	A	T	732	S	S:T732S	N	489	27	0.0523256	516	10	387	17	102	1.7	0.263565891
500088415	49	BA.5.1.30	27112	G	C	197	M	M:S197T	N	16959	4202	0.198554	21163	3407	12999	795	3960	0.233343117	0.304638818
500089319	49	BA.5.1.30	629	C	T	122	ORF1a	ORF1a:L122F	N	89437	6108	0.0639173	95561	5385	81061	723	8376	0.134261838	0.103329591
500089319	49	BA.5.1.30	23280	C	T	573	S	S:T573I	Y	20627	1257	0.0574392	21884	830	13750	427	6877	0.514457831	0.500145455
500089319	49	BA.5.1.30	24570	G	T	1003	S	S:S1003I	N	1054	1061	0.501655	2115	257	215	804	839	3.128404669	3.902325581
500089319	49	BA.5.1.30	24992	G	C	1144	S	S:E1144Q	N	2020	110	0.0515947	2132	64	1158	46	862	0.71875	0.744386874
500090859	41	BA.2.12.1	464	C	A	67	ORF1a	ORF1a:P67T	N	11955	640	0.0507937	12600	257	7341	383	4614	1.490272374	0.628524724
500090859	41	BA.2.12.1	2034	T	A	590	ORF1a	ORF1a:L590*	N	623	44	0.065967	667	24	231	20	392	0.833333333	1.696969697
500090859	41	BA.2.12.1	3309	A	G	1015	ORF1a	ORF1a:E1015G	N	259	95	0.268362	354	42	145	53	114	1.261904762	0.786206897
500090859	41	BA.2.12.1	3452	G	T	1063	ORF1a	ORF1a:V1063F	N	634	63	0.0903874	697	30	367	33	267	1.1	0.727520436
500090859	41	BA.2.12.1	6194	C	T	1977	ORF1a	ORF1a:P1977S	N	1895	1950	0.507152	3845	1041	1134	909	761	0.873198847	0.671075838
500090859	41	BA.2.12.1	7909	A	T	2548	ORF1a	ORF1a:K2548N	N	687	58	0.0778523	745	19	422	39	265	2.052631579	0.627962085
500090859	41	BA.2.12.1	10278	T	C	3338	ORF1a	ORF1a:L3338P	N	491	35	0.0665399	526	16	238	19	253	1.1875	1.06302521
500090859	41	BA.2.12.1	11793	A	T	3843	ORF1a	ORF1a:K3843I	N	456	88	0.161765	544	45	216	43	240	0.955555556	1.111111111
500090859	41	BA.2.12.1	13256	C	A	4331	ORF1a	ORF1a:R4331S	N	3930	349	0.0815611	4279	188	2237	161	1693	0.856382979	0.756817166
500090859	41	BA.2.12.1	16342	T	C	959	ORF1b	ORF1b:S959P	N	436	350	0.445293	786	277	232	73	204	0.263537906	0.879310345
500090859	41	BA.2.12.1	18246	C	A	1593	ORF1b	ORF1b:Y1593*	N	977	96	0.0894688	1073	49	504	47	473	0.959183673	0.938492063
500090859	41	BA.2.12.1	18377	C	T	1637	ORF1b	ORF1b:T1637I	N	5452	659	0.107838	6111	405	3363	254	2089	0.627160494	0.621171573
500090859	41	BA.2.12.1	22314	C	A	251	S	S:P251H	N	2227	244	0.0986656	2473	108	973	136	1254	1.259259259	1.288797533
500090859	41	BA.2.12.1	24449	G	T	963	S	S:V963F	N	750	257	0.255214	1007	154	395	103	355	0.668831169	0.898734177
500090859	41	BA.2.12.1	26393	G	T	50	E	E:S50I	N	480	57	0.106145	537	36	397	21	83	0.583333333	0.20906801
500093233	49	BA.5.1.30	22240	G	T	226	S	S:L226F	N	3349	532	0.137078	3881	479	2574	53	775	0.110647182	0.301087801
500097280	61	BA.5.2.9	12149	G	A	3962	ORF1a	ORF1a:E3962K	N	3056	720	0.190678	3776	580	2448	140	608	0.24137931	0.248366013
500097280	61	BA.5.2.9	22338	C	A	259	S	S:T259K	N	7428	8369	0.529717	15799	6649	5965	1720	1463	0.258685517	0.24526404
500101274	48	BQ.1.3.2	2879	G	A	872	ORF1a	ORF1a:A872T	N	5477	381	0.0650393	5858	344	4936	37	541	0.10755814	0.109602917
500101274	48	BQ.1.3.2	8829	C	T	2855	ORF1a	ORF1a:A2855V	N	3422	509	0.129451	3932	351	2124	158	1298	0.45014245	0.611111111
500101274	48	BQ.1.3.2	12762	A	G	4166	ORF1a	ORF1a:D4166G	N	4896	2854	0.368211	7751	2173	3882	681	1014	0.313391624	0.261205564
500101274	48	BQ.1.3.2	18079	G	T	1538	ORF1b	ORF1b:V1538L	N	545	118	0.177979	663	75	291	43	254	0.573333333	0.872852234
500101274	48	BQ.1.3.2	21866	A	G	102	S	S:R102G	N	6400	1275	0.166124	7675	759	3570	516	2830	0.679841897	0.792717087
500101274	48	BQ.1.3.2	24989	C	T	1143	S	S:P1143S	Y	1604	189	0.10541	1793	58	722	131	882	2.25862069	1.221606648
500101274	48	BQ.1.3.2	28198	G	T	102	ORF8	ORF8:C102F	N	1046	862	0.451782	1908	537	608	325	438	0.605214153	0.720394737
500102977	48	BQ.1.3.2	6402	C	T	2046	ORF1a	ORF1a:P2046L	N	1435	1374	0.489142	2809	1038	990	336	445	0.323699422	0.449494949
500102977	48	BQ.1.3.2	19328	C	T	1954	ORF1b	ORF1b:A1954V	N	1141	386	0.252783	1527	306	950	80	191	0.261437908	0.201052632
500102977	48	BQ.1.3.2	21648	C	T	29	S	S:T29I	N	88	51	0.366906	139	23	49	28	39	1.217391304	0.795918367
500102977	48	BQ.1.3.2	21754	G	T	64	S	S:W64C	N	3679	762	0.171544	4442	625	2989	137	690	0.2192	0.230846437
500102977	48	BQ.1.3.2	25471	G	C	27	ORF3a	ORF3a:D27H	N	4376	282	0.0603984	4669	68	1980	214	2396	3.147058824	1.21010101
500103333	52	XBB.1.5.64	26293	G	A	17	E	E:V17I	N	2265	349	0.133512	2614	210	1359	139	906	0.661904762	0.666666667
500103792	46	BF.7	1415	C	A	384	ORF1a	ORF1a:L384I	N	24866	5414	0.178462	30337	4846	21742	568	3124	0.11721007	0.143685034
500103792	46	BF.7	4596	C	T	1444	ORF1a	ORF1a:T1444I	N	23764	4237	0.151316	28001	2570	13839	1667	9925	0.648638132	0.717176097
500103792	46	BF.7	8879	A	G	2872	ORF1a	ORF1a:T2872A	N	9551	12814	0.572949	22365	8363	5330	4451	4221	0.532225278	0.791932458
500103792	46	BF.7	23265	A	G	568	S	S:D568G	N	11364	9411	0.452953	20777	7366	8799	2045	2565	0.277626935	0.291510399
500103792	46	BF.7	26964	C	T	148	M	M:H148Y	N	12615	3633	0.223597	16248	1369	4631	2264	7984	1.65376187	1.724033686
500107770	52	XBB.1.5.64	1590	G	A	442	ORF1a	ORF1a:G442D	N	3590	466	0.114863	4057	291	2209	175	1381	0.60137457	0.62516976
500107770	52	XBB.1.5.64	4313	A	G	1350	ORF1a	ORF1a:K1350E	N	1377	142	0.0934826	1519	97	1011	45	366	0.463917526	0.362017804
500107770	52	XBB.1.5.64	5810	G	A	1849	ORF1a	ORF1a:D1849N	N	1306	81	0.0583573	1388	34	468	47	838	1.382352941	1.790598291
500107770	52	XBB.1.5.64	8457	G	T	2731	ORF1a	ORF1a:S2731I	N	2883	207	0.0669903	3090	122	1809	85	1074	0.696721311	0.593698176
500107770	52	XBB.1.5.64	17333	C	T	1289	ORF1b	ORF1b:T1289M	N	9329	1526	0.14058	10855	837	4767	689	4562	0.823178017	0.956996014
500107770	52	XBB.1.5.64	17968	G	A	1501	ORF1b	ORF1b:D1501N	N	5238	559	0.0964126	5798	368	3405	191	1833	0.519021739	0.538325991
500107770	52	XBB.1.5.64	19426	A	G	1987	ORF1b	ORF1b:I1987V	N	557	40	0.0670017	597	27	340	13	217	0.481481481	0.638235294
500107770	52	XBB.1.5.64	23604	C	G	681	S	S:P681R	N	4	96	0.0602258	1594	30	2	66	2	2.2	1
500107770	52	XBB.1.5.64	23609	C	T	683	S	S:R683W	Y	1470	130	0.08125	1600	33	431	97	1039	2.939393939	2.410672854
500107827	56	FD.2	21995	T	A	145	S	S:Y145N	N	351	36	0.0923077	390	20	213	16	138	0.8	0.647887324
500110015	55	XBB.1.5	2144	G	C	627	ORF1a	ORF1a:V627L	N	389	33	0.0778302	424	14	111	19	278	1.357142857	2.504504505
500110647	59	BA.5.1.1	5310	C	T	1682	ORF1a	ORF1a:T1682I	N	2070	806	0.28025	2876	315	798	491	1272	1.558730159	1.593984962
500110647	59	BA.5.1.1	10332	C	T	3356	ORF1a	ORF1a:T3356I	N	994	194	0.1633	1188	44	218	150	776	3.409090909	3.559633028
500110647	59	BA.5.1.1	12557	A	G	4098	ORF1a	ORF1a:I4098V	N	1659	598	0.264953	2257	452	1236	146	423	0.32300885	0.34223301
500111187	60	BA.5.11	24921	C	T	1120	S	S:T1120I	N	419	28	0.0626398	447	15	321	13	98	0.866666667	0.30529595
500111187	60	BA.5.11	28877	A	T	202	N	N:S202C	N	1518	83	0.0518426	1601	42	786	41	732	0.976190476	0.93129771
500111201	59	BA.5.1.1	1318	A	C	351	ORF1a	ORF1a:K351N	N	493	56	0.102004	549	49	437	7	56	0.142857143	0.128146453
500111201	59	BA.5.1.1	13131	A	G	4289	ORF1a	ORF1a:Q4289R	N	32205	3851	0.106806	36056	2425	20242	1426	11963	0.588041237	0.590998913
500111201	59	BA.5.1.1	13335	C	T	4357	ORF1a	ORF1a:A4357V	N	991	180	0.153715	1171	90	500	90	491	1	0.982
500111201	59	BA.5.1.1	22632	G	A	357	S	S:R357K	N	463	66	0.124764	529	55	405	11	58	0.2	0.143209877
500111201	59	BA.5.1.1	23280	C	T	573	S	S:T573I	Y	2249	308	0.120454	2557	161	1205	147	1044	0.913043478	0.866390041
500111201	59	BA.5.1.1	23444	C	A	628	S	S:Q628K	Y	1353	1060	0.439287	2413	545	678	515	675	0.944954128	0.995575221
500111201	59	BA.5.1.1	23673	C	T	704	S	S:S704L	N	392	77	0.164179	469	43	212	34	180	0.790697674	0.849056604
500111201	59	BA.5.1.1	24069	A	T	836	S	S:Q836L	N	376	65	0.146067	445	36	203	29	173	0.805555556	0.852216749
500111201	59	BA.5.1.1	24989	C	T	1143	S	S:P1143S	Y	103	88	0.460733	191	55	63	33	40	0.6	0.634920635
500111201	59	BA.5.1.1	25819	G	T	143	ORF3a	ORF3a:A143S	N	457	69	0.131179	526	37	247	32	210	0.864864865	0.850202429
500111201	59	BA.5.1.1	26111	C	T	240	ORF3a	ORF3a:P240L	N	7075	996	0.123405	8071	551	3882	445	3193	0.807622505	0.822514168
500111201	59	BA.5.1.1	26313	C	A	23	E	E:F23L	N	3824	3554	0.481507	7381	1318	1399	2236	2425	1.696509863	1.733380986
500111201	59	BA.5.1.1	26728	C	T	69	M	M:A69V	Y	144	50	0.257732	194	43	114	7	30	0.162790698	0.263157895
500111201	59	BA.5.1.1	28815	A	G	181	N	N:Q181R	N	8259	10729	0.563527	19039	4671	3771	6058	4488	1.296938557	1.190135243
500112406	57	BA.4.6	2969	A	T	902	ORF1a	ORF1a:M902L	N	3820	3356	0.46767	7176	2410	2781	946	1039	0.39253112	0.373606616
500112406	57	BA.4.6	12036	C	T	3924	ORF1a	ORF1a:A3924V	N	10730	3863	0.26468	14595	1978	5460	1885	5270	0.952982811	0.965201465
500112406	57	BA.4.6	15451	G	A	662	ORF1b	ORF1b:G662S	N	93433	49574	0.34664	143013	23050	44127	26524	49306	1.150715835	1.117365785
500112406	57	BA.4.6	16127	C	T	887	ORF1b	ORF1b:T887I	N	10369	7929	0.433326	18298	5624	7531	2305	2838	0.40985064	0.376842385
500112406	57	BA.4.6	22254	T	C	231	S	S:I231T	N	8586	967	0.101225	9553	503	4471	464	4115	0.922465209	0.920375755
500112406	57	BA.4.6	22577	G	T	339	S	S:G339C	N	256	25	0.0883392	283	13	132	12	124	0.923076923	0.939393939
500112406	57	BA.4.6	23664	C	A	701	S	S:A701E	N	483	160	0.0547009	2925	87	258	73	225	0.83908046	0.872093023
500112406	57	BA.4.6	24123	A	G	854	S	S:K854R	N	799	51	0.06	850	28	454	23	345	0.821428571	0.759911894
500112406	57	BA.4.6	24423	A	G	954	S	S:Q954R	N	1413	104	0.0685564	1517	55	760	49	653	0.890909091	0.859210526
500112406	57	BA.4.6	24495	A	G	978	S	S:N978S	N	1393	219	0.135856	1612	118	740	101	653	0.855932203	0.882432432
500112406	57	BA.4.6	24568	A	C	1002	S	S:Q1002H	N	85	68	0.444444	153	34	38	34	47	1	1.236842105
500112406	57	BA.4.6	26426	G	T	61	E	E:R61L	N	1491	303	0.168896	1794	42	230	261	1261	6.214285714	5.482608696
500112406	57	BA.4.6	28476	G	C	68	N	N:R68P	N	107421	75754	0.413441	183228	47545	67678	28209	39743	0.5933116	0.58723662
500114510	62	FD.1.1	22266	T	C	235	S	S:I235T	N	10531	1318	0.111233	11849	681	5336	637	5195	0.935389134	0.973575712
500114594	60	BA.5.11	27524	C	T	44	ORF7a	ORF7a:S44L	N	41122	14904	0.26601	56028	7615	21186	7289	19936	0.957189757	0.940998773
500118138	62	FD.1.1	6336	C	T	2024	ORF1a	ORF1a:S2024L	Y	270	25	0.0847458	295	18	160	7	110	0.388888889	0.6875
500118138	62	FD.1.1	28326	G	T	18	N	N:G18V	N	60	45	0.428571	105	25	29	20	31	0.8	1.068965517
500118569	60	BA.5.11	434	G	A	57	ORF1a	ORF1a:E57K	N	56983	4373	0.0712714	61357	1444	18744	2929	38239	2.028393352	2.040066155
500118569	60	BA.5.11	488	G	T	75	ORF1a	ORF1a:D75Y	N	10670	14309	0.572749	24983	6537	4653	7772	6017	1.188924583	1.293144208
500118569	60	BA.5.11	504	C	T	80	ORF1a	ORF1a:P80L	N	20534	4399	0.176412	24936	1885	9126	2514	11408	1.333687003	1.250054789
500118569	60	BA.5.11	3987	C	T	1241	ORF1a	ORF1a:T1241I	N	341	28	0.0758808	369	18	199	10	142	0.555555556	0.713567839
500118569	60	BA.5.11	7086	C	T	2274	ORF1a	ORF1a:T2274I	N	2550	646	0.202128	3196	326	1334	320	1216	0.981595092	0.911544228
500118569	60	BA.5.11	12759	A	G	4165	ORF1a	ORF1a:D4165G	N	17365	1052	0.0571211	18417	558	9232	494	8133	0.885304659	0.880957539
500118569	60	BA.5.11	18910	G	T	1815	ORF1b	ORF1b:D1815Y	N	17223	3504	0.163968	21370	1640	8117	1864	9106	1.136585366	1.121843045
500118569	60	BA.5.11	25595	G	C	68	ORF3a	ORF3a:R68T	N	14005	14407	0.507039	28414	11608	11438	2799	2567	0.241126809	0.224427347
500118604	64	BQ.1.25.1	13847	A	C	127	ORF1b	ORF1b:E127A	N	1588	706	0.307759	2294	462	1054	244	534	0.528138528	0.506641366
500118604	64	BQ.1.25.1	18634	G	T	1723	ORF1b	ORF1b:V1723L	N	2861	615	0.176877	3477	343	1617	272	1244	0.793002915	0.769325912
500119094	60	BA.5.11	7104	C	T	2280	ORF1a	ORF1a:T2280I	N	1229	1649	0.572967	2878	881	659	768	570	0.871736663	0.864946889
500119094	60	BA.5.11	22550	C	T	330	S	S:P330S	N	199	43	0.177686	242	24	114	19	85	0.791666667	0.745614035
500119100	60	BA.5.11	13534	T	C	23	ORF1b	ORF1b:Y23H	N	8301	575	0.0647814	8876	202	2968	373	5333	1.846534653	1.796832884
500119100	60	BA.5.11	22049	G	T	163	S	S:A163S	N	241	21	0.0801527	262	9	104	12	137	1.333333333	1.317307692
500119100	60	BA.5.11	23202	C	A	547	S	S:T547K	N	2143	140	0.0613228	2283	77	1157	63	986	0.818181818	0.852203976
500119100	60	BA.5.11	28093	C	T	67	ORF8	ORF8:S67F	Y	8789	723	0.0760093	9512	398	4831	325	3958	0.816582915	0.819292072
ASC210035596	33	B.1.429	6446	G	T	2061	ORF1a	ORF1a:V2061F	N	11524	1814	0.136002	13338	537	3581	1277	7943	2.378026071	2.218095504
ASC210035596	33	B.1.429	9204	A	G	2980	ORF1a	ORF1a:D2980G	N	3501	2773	0.441701	6278	668	877	2105	2624	3.151197605	2.992018244
ASC210035596	33	B.1.429	17015	A	G	1183	ORF1b	ORF1b:D1183Y	N	4501	524	0.104237	5027	196	1939	328	2562	1.673469388	1.321299639
ASC210090825	16	AY.25.1	788	C	T	175	ORF1a	ORF1a:R175C	N	1781	115	0.060654	1896	97	1496	18	285	0.18556701	0.190508021
ASC210090825	16	AY.25.1	12089	C	T	3942	ORF1a	ORF1a:Q3942*	N	340	49	0.125964	389	24	188	25	152	1.041666667	0.808510638
ASC210090825	16	AY.25.1	13125	G	T	4287	ORF1a	ORF1a:G4287V	N	826	143	0.147575	969	108	584	35	242	0.324074074	0.414383562
ASC210090825	16	AY.25.1	21650	A	C	30	S	S:N30H	Y	217	27	0.110656	244	8	151	19	66	2.375	0.437086093
ASC210462914	17	AY.2	17056	A	G	1197	ORF1b	ORF1b:M1197V	N	4180	476	0.102234	4656	189	1674	287	2506	1.518518519	1.497013142
ASC210462914	17	AY.2	21650	A	C	30	S	S:N30H	Y	253	31	0.109155	284	9	124	22	129	2.444444444	1.040322581
ASC210756442	30	BA.1.1.18	2189	C	T	642	ORF1a	ORF1a:L642F	N	1746	217	0.110545	1963	42	355	175	1391	4.166666667	3.918309859
ASC210756442	30	BA.1.1.18	3326	C	T	1021	ORF1a	ORF1a:Q1021*	N	162	29	0.151832	191	10	59	19	103	1.9	1.745762712
ASC210756442	30	BA.1.1.18	23078	C	T	506	S	S:Q506*	N	299	36	0.107463	335	4	229	32	70	8	0.305676856
ASC210756442	30	BA.1.1.18	24621	C	T	1020	S	S:A1020V	N	430	50	0.104167	480	33	224	17	206	0.515151515	0.919642857
CA-OC-2842	33	B.1.429	1968	C	T	568	ORF1a	ORF1a:T568I	N	834	513	0.380846	1347	434	754	79	80	0.18202765	0.106100796
CA-OC-2842	33	B.1.429	4890	C	T	1542	ORF1a	ORF1a:T1542I	N	546	337	0.381653	883	193	325	144	221	0.74611399	0.68
CA-OC-2842	33	B.1.429	5648	A	C	1795	ORF1a	ORF1a:K1795Q	N	550	366	0.399563	916	316	465	50	85	0.158227848	0.182795699
CA-OC-2842	33	B.1.429	9969	C	T	3235	ORF1a	ORF1a:A3235V	N	431	231	0.348943	662	186	375	45	56	0.241935484	0.149333333
CA-OC-2842	33	B.1.429	14621	C	T	385	ORF1b	ORF1b:T385M	N	410	292	0.415363	703	170	274	122	136	0.717647059	0.496350365
CA-OC-2842	33	B.1.429	20741	A	T	2425	ORF1b	ORF1b:Q2425L	N	690	467	0.40363	1157	261	427	206	263	0.789272031	0.615925059
CA-OC-2842	33	B.1.429	21083	A	C	2539	ORF1b	ORF1b:E2539A	N	438	297	0.404082	735	261	360	36	78	0.137931034	0.216666667
CA-OC-2842	33	B.1.429	22992	G	A	477	S	S:S477N	N	470	376	0.444444	846	297	324	79	146	0.265993266	0.450617284
CA-OC-2842	33	B.1.429	23868	G	A	769	S	S:G769E	Y	72	37	0.33945	109	19	33	18	39	0.947368421	1.181818182
CA-OC-2842	33	B.1.429	24138	C	T	859	S	S:T859I	N	420	251	0.374069	671	139	237	112	183	0.805755396	0.772151899
CA-OC-2842	33	B.1.429	24936	A	C	1125	S	S:N1125T	N	303	441	0.591946	745	320	208	121	95	0.378125	0.456730769
CA-OC-2842	33	B.1.429	25516	C	T	42	ORF3a	ORF3a:P42S	N	432	263	0.378417	695	182	331	81	101	0.445054945	0.305135952
CA-OC-2842	33	B.1.429	28677	C	T	135	N	N:T135I	N	408	433	0.514863	841	351	349	82	59	0.233618234	0.169054441
FS48080800	39	BA.5.2.1	29202	G	A	310	N	N:S310N	N	8296	672	0.0749331	8968	178	3159	494	5137	2.775280899	1.626147515
