# Supplementary material for: Genomic and epidemiologic characteristics of SARS-CoV-2 persistent infections in California, January 2021 - July 2023
Source: PLoS Pathog. 2025 Nov 10;21(11):e1013365. doi: 10.1371/journal.ppat.1013365 (PMC12614806; doi:10.1371/journal.ppat.1013365)
Supplement: S4 Table — (XLSX) [file ppat.1013365.s006.xlsx]

## Sheet: Sheet1
Primer Scheme	Reference
ARTIC v3	https://www.protocols.io/view/covid-19-artic-v3-illumina-library-construction-an-j8nlke665l5r/v5
ARTIC v4	https://www.protocols.io/view/artic-sars-cov-2-sequencing-protocol-v4-lsk114-dbw62phe
ARTIC v4-1	https://www.protocols.io/view/covid-19-artic-v4-1-illumina-library-construction-j8nlk4b36g5r/v2
Midnight	https://www.protocols.io/view/sars-cov2-genome-sequencing-protocol-1200bp-amplic-rm7vz8q64vx1/v6
modified ARTIC v3	https://www.protocols.io/view/ucsf-cat-covid-19-tailed-275bp-v3-artic-protocol-v-kxygxpnpzl8j/v1
modified ARTIC v3-400bp	https://www.protocols.io/view/cdph-modified-artic-v3-primers-for-sars-cov-2-sequ-x54v92w5pl3e/v1
SWIFT v2	https://www.protocols.io/view/uw-virology-swift-snapv2-protocol-bp2l6bqy5gqe/v1
