# Supplementary material for: Genomic and epidemiologic characteristics of SARS-CoV-2 persistent infections in California, January 2021 - July 2023
Source: PLoS Pathog. 2025 Nov 10;21(11):e1013365. doi: 10.1371/journal.ppat.1013365 (PMC12614806; doi:10.1371/journal.ppat.1013365)
Supplement: S5 Table — (CSV) [file ppat.1013365.s007.csv]

sample_id	Case ID	pango_lineage	aaSubstitutions	Mutation1
ASC210090825	16	AY.25.1	ORF1b:P314L	14408T
FG-144029	18	AY.103	ORF1b:P314L	14408T
3000279628	26	AY.103	ORF1a:T3255I	10029T
500078270	36	BA.5.5.3	ORF8:I76S	28120G
500090859	41	BA.2.12.1	ORF1b:A2518T	21019A
500090859	41	BA.2.12.1	ORF3a:P25L	25466T
500090859	41	BA.2.12.1	S:Q677*	23591T
500090859	41	BA.2.12.1	S:Y707*	23683G
500090859	41	BA.2.12.1	S:S708T	23684A
